# Supplementary material for: Ultra-Rapid Drug Susceptibility Testing for Klebsiella pneumoniae Clinical Isolates in 60 Min by SYBR Green I/Propidium Iodide Viability Assay
Source: Front Microbiol. 2021 Aug 26;12:694522. doi: 10.3389/fmicb.2021.694522 (PMC8431398; doi:10.3389/fmicb.2021.694522)
Supplement: Supplementary file 1 [file Data_Sheet_1.XLSX]

## Sheet: Table S1
Background signal of Imipenem (0-100 mg/L)	Strain No.1 (Resistant)	Strain No.94 (Sensitive)	Control medium	Control + IMI 12.5 mg/L	Control + IMI 25 mg/L	Control + IMI 50 mg/L	Control + IMI 100 mg/L
Green signal	65295136	90142032	14993504	14841128	14038744	13862995	16473482
Red signal	89873808	174904096	11646741	10871403	10958745	10824090	12315804
Background signal of cefmetazole (0-6400 mg/L)	Strain No.1 (Resistant)	Strain No.94 (Sensitive)	Control medium	Control + Cef 100 mg/L	Control + Cef 400 mg/L	Control + Cef 1600 mg/L	Control + Cef 6400 mg/L
Green signal	117875240	114497144	16893262	18252168	17289934	18614378	20479238
Red signal	31218310	90014024	14110957	14442897	14525774	15329957	15958434
Background signal of Gentamicin (0-1600 mg/L)	Strain No.1 (Resistant)	Strain No.94 (Sensitive)	Control medium	Control + Gen 50 mg/L	Control + Gen 100 mg/L	Control + Gen 400 mg/L	Control + Gen 1600 mg/L
Green signal	26280006	88817924	14654517	13846679	14518050	12621268	13266599
Red signal	15480146	35938330	11192631	10967263	11286981	9935143	9255644
