# Supplementary material for: Ultra-Rapid Drug Susceptibility Testing for Klebsiella pneumoniae Clinical Isolates in 60 Min by SYBR Green I/Propidium Iodide Viability Assay
Source: Front Microbiol. 2021 Aug 26;12:694522. doi: 10.3389/fmicb.2021.694522 (PMC8431398; doi:10.3389/fmicb.2021.694522)
Supplement: Supplementary file 2 [file Data_Sheet_2.XLSX]

## Sheet: Imipenem
Strain No.	Replicates	Strain+Imipenem (50mg/L)-Green signal	Imipenem background (50mg/L)-Green signal	Strain+ medium -Green signal	medium background-Green signal	Strain+Imipenem (50mg/L)-Red signal	Imipenem background (50mg/L)-Red signal	Strain+ medium -Red signal	medium background-Red signal	S value of antibiotic treated	S value of untreated	Viable rates of antibiotic treated	Viable rates of untreated	RS value	Mean RS value	Results (cutoff=0.485)	MIC value
1	1	110061304	17522466	90436504	16503928	36929604	12895500	35309604	12785804	0.124128	0.044954	0.771495	0.702462	1.09827	1.03272	R	128
1	2	47543308	20280878	68871272	14938947	16257712	13189357	17587002	11906703	0.495163	0.519794	1.09501	1.11648	0.980765
1	3	92642844	19409530	89274300	20930704	30708289	1.35399e+07	30553702	13943500	0.174189	0.156658	0.815144	0.799859	1.01911
2	1	87921584	17522466	77957120	16503928	26934019	12895500	25589136	12785804	0.251377	0.230748	0.882445	0.864459	1.02081	1.03716	R	256
2	2	58061184	20280878	71259064	14938947	17964128	13189357	18072430	11906703	0.450171	0.505537	1.05578	1.10405	0.956275
2	3	99276816	1.40957e+07	81908512	1.42999e+07	24501832	1.14654e+07	25518296	1.16071e+07	0.37068	0.236644	0.986468	0.8696	1.13439
3	1	92339360	17522466	88861328	16503928	27788044	12895500	25698161	12785804	0.252223	0.302628	0.883183	0.927133	0.952597	0.981892	R	64
3	2	50304696	20280878	54073024	14938947	17450990	13189357	17840110	11906703	0.402696	0.37471	1.01438	0.989982	1.02465
3	3	89390552	1.40957e+07	88872824	1.42999e+07	23792804	1.14654e+07	22849456	1.16071e+07	0.341235	0.377156	0.960794	0.992115	0.96843
4	1	101207216	17522466	95912892	16503928	30678013	12895500	29821942	12785804	0.221387	0.216834	0.856297	0.852327	1.00466	0.984422	R	64
4	2	60491028	20280878	62649628	14938947	20003922	13189357	19895186	11906703	0.32589	0.331285	0.947414	0.952119	0.995059
4	3	97817272	1.40957e+07	117888088	1.42999e+07	26839310	1.14654e+07	28585514	1.16071e+07	0.28958	0.340745	0.915755	0.960367	0.953547
5	1	130893048	17522466	118610488	16503928	35539032	12895500	33078969	12785804	0.250633	0.252948	0.881797	0.883816	0.997715	0.9656	R	64
5	2	64451580	20280878	57003132	14938947	23540184	13189357	19802896	11906703	0.174391	0.279465	0.81532	0.906936	0.898983
5	3	120048104	1.40957e+07	124935800	1.42999e+07	27632454	1.14654e+07	28493306	1.16071e+07	0.371966	0.37185	0.987589	0.987488	1.0001
6	1	66321908	18740136	63939980	17220942	26992872	13712598	26288688	12809160	0.0885463	0.0720586	0.740471	0.726095	1.0198	0.940238	R	64
6	2	76329252	19409530	77596672	20930704	22807583	1.35399e+07	22486681	13943500	0.343669	0.377134	0.962916	0.992095	0.970589
6	3	56618620	20280878	48001596	14938947	21956026	13189357	17231908	11906703	0.160251	0.348443	0.802991	0.967079	0.830326
7	1	105392740	18740136	105497964	17220942	30177310	13712598	28885829	12809160	0.273865	0.29337	0.902054	0.91906	0.981496	1.02714	R	256
7	2	68314664	20280878	64981312	14938947	20039792	13189357	21115598	11906703	0.400706	0.288605	1.01265	0.914905	1.10683
7	3	82118184	1.40957e+07	85566624	1.42999e+07	22359012	1.14654e+07	22819794	1.16071e+07	0.35095	0.358695	0.969265	0.976018	0.993081
8	1	105325456	18740136	107223544	17220942	28605496	13712598	27721962	12809160	0.319254	0.335935	0.941629	0.956173	0.98479	0.973766	R	64
8	2	65897512	20280878	64824788	14938947	21727250	13189357	20168504	11906703	0.280821	0.336146	0.908118	0.956357	0.94956
8	3	67670000	1.40957e+07	70295904	1.42999e+07	19937494	1.14654e+07	20165666	1.16071e+07	0.356475	0.371248	0.974083	0.986963	0.986949
9	1	104163036	18740136	115460264	17220942	29337354	13712598	30695029	12809160	0.291379	0.2935	0.917324	0.919173	0.997988	0.950461	R	32
9	2	61294452	20280878	63961216	14938947	22127846	13189357	19407266	11906703	0.209322	0.370793	0.845777	0.986566	0.857294
9	3	84291672	1.40957e+07	90700568	1.42999e+07	22149658	1.14654e+07	23116274	1.16071e+07	0.373045	0.377481	0.98853	0.992398	0.996102
10	1	73675878	18740136	78310072	17220942	26219195	13712598	24450435	12809160	0.188371	0.272518	0.82751	0.900879	0.918558	0.903675	R	64
10	2	41413596	20280878	45882132	14938947	18889306	13189357	16923256	11906703	0.105483	0.345565	0.755238	0.96457	0.782979
10	3	61350332	1.40957e+07	54864488	1.42999e+07	18891004	1.14654e+07	18136714	1.16071e+07	0.359233	0.348707	0.976487	0.967309	1.00949
11	1	91974512	18740136	67102770	17220942	26919621	13712598	28258988	12809160	0.297844	0.0367068	0.922961	0.695271	1.32748	1.1353	R	8
11	2	58439776	20280878	55957172	14938947	19682160	13189357	18924450	11906703	0.324104	0.321645	0.945858	0.943714	1.00227
11	3	52938284	1.40957e+07	47273096	1.42999e+07	21326240	1.14654e+07	21122906	1.16071e+07	0.135334	0.0719417	0.781266	0.725993	1.07613
12	1	96618268	18740136	93062608	17220942	28926107	13712598	29891328	12809160	0.260994	0.193528	0.890831	0.832007	1.0707	1.00509	R	128
12	2	64278300	20280878	67293400	14938947	21001638	13189357	19672406	11906703	0.304898	0.384094	0.929112	0.998164	0.93082
12	3	88565832	1.40957e+07	103277424	1.42999e+07	22956288	1.14654e+07	25827870	1.16071e+07	0.367144	0.351834	0.983384	0.970036	1.01376
13	1	90857760	18740136	102721400	17220942	27566854	13712598	29515319	12809160	0.268779	0.260893	0.897618	0.890743	1.00772	0.974235	R	256
13	2	60193396	20280878	58156652	14938947	19092282	13189357	16678769	11906703	0.385339	0.502339	0.999249	1.10126	0.907367
13	3	91122616	1.40957e+07	99359536	1.42999e+07	23437762	1.14654e+07	25088784	1.16071e+07	0.363986	0.355483	0.980631	0.973217	1.00762
14	1	80545680	18740136	85716312	17220942	25327381	13712598	25576311	12809160	0.278957	0.282723	0.906493	0.909777	0.996391	0.960731	R	64
14	2	50061168	20280878	51183400	14938947	17578462	13189357	15829485	11906703	0.38682	0.509783	1.00054	1.10775	0.903215
14	3	73685464	1.40957e+07	81972112	1.42999e+07	20571342	1.14654e+07	21473764	1.16071e+07	0.371338	0.3914	0.987042	1.00453	0.982586
16	1	47606108	17522466	50141788	16503928	21703584	12895500	21531488	12785804	0.0647589	0.123604	0.719731	0.771039	0.933456	0.875895	R	128
16	2	57936940	19409530	58677520	20930704	19584579	1.35399e+07	18509767	13943500	0.359914	0.467445	0.977081	1.07084	0.912444
16	3	28222868	20280878	27542692	14938947	14156228	13189357	12355237	11906703	0.46496	0.807073	1.06867	1.36697	0.781784
17	1	88637016	17522466	86511576	16503928	29876950	12895500	30639196	12785804	0.16525	0.133105	0.80735	0.779322	1.03596	0.905872	R	>256
17	2	53760096	20280878	57905032	14938947	22114236	13189357	17452360	11906703	0.111272	0.441741	0.760286	1.04843	0.725168
17	3	83307416	19409530	83475640	20930704	29424866	1.35399e+07	28227642	13943500	0.145607	0.186841	0.790223	0.826175	0.956484
18	1	103119148	17522466	104400280	16503928	30689038	12895500	30054401	12785804	0.231808	0.258339	0.865383	0.888516	0.973964	0.977917	R	256
18	2	61554612	20280878	66774068	14938947	19646926	13189357	19184354	11906703	0.361126	0.407261	0.978138	1.01836	0.960499
18	3	72301032	1.40957e+07	86948416	1.42999e+07	20757180	1.14654e+07	23183536	1.16071e+07	0.352346	0.35314	0.970482	0.971174	0.999287
19	1	116312752	17522466	108617924	16503928	41073438	12895500	40643864	12785804	0.0777665	0.0486078	0.731072	0.705648	1.03603	0.979738	R	64
19	2	65347324	20280878	68000472	14938947	21421562	13189357	19259346	11906703	0.291986	0.412724	0.917853	1.02313	0.897106
19	3	101105912	1.40957e+07	94007800	1.42999e+07	24981000	1.14654e+07	24183418	1.16071e+07	0.364257	0.357461	0.980868	0.974942	1.00608
20	1	101093608	17522466	93830608	16503928	28629287	12895500	28119481	12785804	0.278115	0.254003	0.905759	0.884736	1.02376	0.95657	R	64
20	2	61509224	20280878	70174712	14938947	22394468	13189357	20004692	11906703	0.197738	0.38906	0.835677	1.00249	0.833599
20	3	91911768	1.40957e+07	95340904	1.42999e+07	23839858	1.14654e+07	24899180	1.16071e+07	0.354037	0.340439	0.971957	0.9601	1.01235
21	1	107824660	18740136	124893068	17220942	30325362	13712598	33080615	12809160	0.282504	0.27811	0.909586	0.905755	1.00423	0.983503	R	8
21	2	62530856	1.40957e+07	71518800	1.42999e+07	26688766	1.14654e+07	27054744	1.16071e+07	0.0293842	0.10502	0.688887	0.754835	0.912632
21	3	87208864	1.40957e+07	84400528	1.42999e+07	24464640	1.14654e+07	25049110	1.16071e+07	0.304302	0.269634	0.928592	0.898364	1.03365
22	1	74208256	18740136	75321072	17220942	34456864	13712598	30517494	12809160	-0.0574735	0.0447303	0.613154	0.702267	0.873107	0.869043	R	32
22	2	84371068	19409530	81375288	20930704	29943041	1.35399e+07	25012270	13943500	0.137969	0.290849	0.783563	0.916862	0.854614
22	3	52310748	20280878	55440724	14938947	19994212	13189357	18316088	11906703	0.221478	0.356164	0.856377	0.973811	0.879408
23	1	68846496	18740136	65889124	17220942	21890939	13712598	23161316	12809160	0.342589	0.220907	0.961975	0.855878	1.12396	1.05076	R	8
23	2	61714272	1.40957e+07	64151688	1.42999e+07	18124060	1.14654e+07	18975170	1.16071e+07	0.40895	0.385621	1.01984	0.999495	1.02035
23	3	60150624	1.40957e+07	61775612	1.42999e+07	17940552	1.14654e+07	18430390	1.16071e+07	0.406681	0.397465	1.01786	1.00982	1.00796
24	1	100117308	18740136	105879708	17220942	30410303	13712598	31325232	12809160	0.237955	0.229604	0.870743	0.863462	1.00843	0.996419	R	64
24	2	70049368	20280878	69156200	14938947	20998790	13189357	20245204	11906703	0.359854	0.368557	0.977029	0.984616	0.992294
24	3	106405560	1.40957e+07	113742160	1.42999e+07	26171474	1.14654e+07	26985972	1.16071e+07	0.35324	0.366164	0.971261	0.982531	0.98853
25	1	86534468	18740136	98129444	17220942	25671196	13712598	27048723	12809160	0.307886	0.308911	0.931716	0.932611	0.999041	0.975604	R	64
25	2	56129620	20280878	63522024	14938947	19914480	13189357	19111902	11906703	0.279761	0.384159	0.907194	0.998221	0.908811
25	3	80225776	13098517	94033976	13139898	17060540	10759783	19277544	11061688	0.560563	0.532932	1.15203	1.12794	1.02136
25	4	83871544	14084461	92895904	14599759	23085166	11475175	23870858	11709759	0.334144	0.364289	0.954611	0.980895	0.973204
26	1	99570360	18145923	117196032	17794170	118506212	13445033	30962288	13110485	-0.589396	0.299734	0.149363	0.924609	0.161542	0.167017	S	64
26	2	103112580	19409530	92819040	20930704	98371760	1.35399e+07	28096606	13943500	-0.505007	0.257364	0.222943	0.887666	0.251156
26	3	38273084	20280878	58850828	14938947	41650996	13189357	17176104	11906703	-0.651911	0.47059	0.0948546	1.07358	0.0883535
27	1	111601024	17551710	92681112	18367398	160549056	13177468	31699894	13411810	-0.649177	0.150563	0.0972385	0.794545	0.122383	0.0978102	S	32
27	2	100585880	19409530	103394060	20930704	116786960	1.35399e+07	27661946	13943500	-0.584688	0.334157	0.153467	0.954623	0.160762
27	3	34581920	20280878	54008084	14938947	46183036	13189357	16005169	11906703	-0.747514	0.52125	0.0114967	1.11775	0.0102855
28	1	125446576	18740136	114675024	17220942	37653958	13712598	38060310	12809160	0.195386	0.125287	0.833626	0.772506	1.07912	1.00202	R	16
28	2	69940888	20280878	65261152	14938947	23417236	13189357	20273440	11906703	0.23619	0.33441	0.869204	0.954843	0.910311
28	3	127199800	1.40957e+07	132847360	1.42999e+07	31770066	1.14654e+07	33711568	1.16071e+07	0.299913	0.28256	0.924765	0.909634	1.01663
29	1	79124644	18740136	91642648	17220942	23897379	13712598	25286695	12809160	0.328024	0.33069	0.949276	0.9516	0.997558	0.565535	R	32
29	2	111074200	1.40957e+07	136929008	1.42999e+07	84083944	1.14654e+07	32536834	1.16071e+07	-0.383939	0.32273	0.328504	0.94466	0.347749
29	3	113850584	1.40957e+07	133924376	1.42999e+07	85929000	1.14654e+07	32351102	1.16071e+07	-0.382601	0.315593	0.329671	0.938437	0.351298
32	1	101800000	15300000	102350000	15350000	33750000	16350000	33850000	17000000	0.247296	0.264995	0.878888	0.894319	0.982745	0.988923	R	64
32	2	79474040	20280878	74390400	14938947	22067110	13189357	21105366	11906703	0.379369	0.365955	0.994044	0.982348	1.01191
32	3	112244312	1.40957e+07	135216144	1.42999e+07	27803108	1.14654e+07	30344950	1.16071e+07	0.333889	0.365285	0.954389	0.981764	0.972117
33	1	51718972	13862995	74623224	11837659	85089056	10824090	13707717	8306306	-0.709527	0.589713	0.0446182	1.17745	0.0378941	0.107096	S	32
33	2	47720004	20280878	72067368	14938947	48673888	13189357	20466122	11906703	-0.590133	0.379802	0.14872	0.994422	0.149555
33	3	87160610	17354765	93461374	18140352	114514538	1.49449e+07	2.95342e+07	15471750	-0.62115	0.281967	0.121676	0.909118	0.133839
34	1	93749696	19409530	94527756	20930704	110838168	1.35399e+07	34112824	13943500	-0.59403	0.0976032	0.145322	0.748368	0.194185	0.0686965	S	1
34	2	51305756	13862995	91129952	11837659	97587368	10824090	23637886	8306306	-0.748481	0.26577	0.0106543	0.894995	0.0119043
34	3	30650612	20280878	72817528	14938947	50549020	13189357	29364744	11906703	-0.830627	0.0499258	-0.0609707	0.706797	0
35	1	57950012	13862995	133945168	11837659	90337224	10824090	30516290	8306306	-0.688019	0.29394	0.0633716	0.919557	0.0689153	0.0649874	S	1
35	2	41720456	20280878	98117488	14938947	67616928	13189357	26153970	11906703	-0.767872	0.32113	-0.00625366	0.943264	0
35	3	84264984	1.40957e+07	167873904	1.42999e+07	110921552	1.14654e+07	35592944	1.16071e+07	-0.619201	0.361886	0.123375	0.9788	0.126047
36	1	72000000	13600000	88100000	12900000	33900000	18700000	36500000	19400000	0.123077	0.188933	0.770579	0.828	0.930651	0.910228	R	16
36	2	97385940	19409530	104180332	20930704	32756338	1.35399e+07	34092979	13943500	0.149876	0.158674	0.793945	0.801617	0.99043
36	3	145917040	13862995	91631576	11837659	34211292	10824090	18108088	8306306	0.306071	0.461437	0.930135	1.0656	0.872874
36	4	95230104	20280878	121495104	14938947	31839932	13189357	30664386	11906703	0.145129	0.308809	0.789806	0.932521	0.846958
37	1	61033064	13862995	115531648	11837659	99503304	10824090	20772260	8306306	-0.698794	0.469879	0.0539771	1.07296	0.0503066	0.0970386	S	1/2
37	2	36275760	20280878	58727336	14938947	57142628	13189357	17920076	11906703	-0.783641	0.416447	-0.0200022	1.02637	0
37	3	113944720	1.40957e+07	156840272	1.42999e+07	115235808	1.14654e+07	39362940	1.16071e+07	-0.514306	0.262493	0.214835	0.892138	0.240809
38	1	40800000	15300000	45300000	15350000	20850000	16350000	20900000	17000000	0.307692	0.438175	0.931548	1.04532	0.891162	0.989221	R	8
38	2	27701088	1.40957e+07	28548090	1.42999e+07	13822962	1.14654e+07	14011809	1.16071e+07	0.315932	0.327747	0.938733	0.949034	0.989145
38	3	27489814	1.40957e+07	30779162	1.42999e+07	13479361	1.14654e+07	14651750	1.16071e+07	0.378288	0.286784	0.993102	0.913318	1.08736
39	1	52300000	15300000	109800000	15350000	122000000	16350000	34000000	17000000	-0.790931	0.298728	-0.0263588	0.923732	0	0.0326117	S	1
39	2	88010236	19409530	92172252	20930704	124240912	1.35399e+07	26924645	13943500	-0.657599	0.293126	0.0898954	0.918848	0.097835
39	3	53083100	13862995	136760624	11837659	109450768	10824090	24195466	8306306	-0.76592	0.447623	-0.00455148	1.05356	0
40	1	88300000	15300000	101450000	15350000	33900000	16350000	34550000	17000000	0.161958	0.241081	0.80448	0.873469	0.921017	0.940934	R	64
40	2	63721788	1.40957e+07	85806632	1.42999e+07	25411662	1.14654e+07	29160806	1.16071e+07	0.0851415	0.151776	0.737502	0.795602	0.926974
40	3	68433856	1.40957e+07	79326328	1.42999e+07	24672480	1.14654e+07	26659334	1.16071e+07	0.156632	0.180335	0.799836	0.820503	0.974812
41	1	141335448	17522466	118986012	16503928	132044332	12895500	36626252	12785804	-0.485463	0.177932	0.239984	0.818408	0.293232	0.118685	S	1/2
41	2	61229684	13862995	82374592	11837659	95985792	10824090	18160366	8306306	-0.687196	0.409342	0.0640896	1.02018	0.062822
41	3	28043466	20280878	69253984	14938947	61319856	13189357	19872846	11906703	-0.897964	0.388892	-0.119683	1.00235	0
42	1	98256120	17522466	100116000	16503928	155841936	12895500	38329128	12785804	-0.683132	0.0435722	0.0676327	0.701257	0.0964448	0.0673296	S	1/2
42	2	98485976	19409530	112833096	20930704	145851112	1.35399e+07	36162152	13943500	-0.667753	0.159225	0.0810418	0.802097	0.101037
42	3	54375340	13862995	80395048	11837659	107839880	10824090	18930804	8306306	-0.755626	0.365265	0.00442441	0.981747	0.00450667
43	1	127576636	17522466	132050288	16503928	140348432	12895500	37143614	12785804	-0.553001	0.225177	0.181096	0.859602	0.210675	0.0976678	S	1/2
43	2	57450940	13862995	81083872	11837659	82941648	10824090	18053440	8306306	-0.664632	0.406191	0.0837636	1.01743	0.0823286
43	3	33557148	20280878	84970520	14938947	59684936	13189357	23137078	11906703	-0.826185	0.350362	-0.0570972	0.968752	0
44	1	94072392	17522466	76535464	16503928	117075720	12895500	23876393	12785804	-0.606519	0.286804	0.134433	0.913335	0.147189	0.0665138	S	1/2
44	2	48235936	13862995	43463552	11837659	74152752	10824090	11624434	8306306	-0.69359	0.521197	0.0585145	1.11771	0.0523523
44	3	28525162	20280878	39339020	14938947	48499640	13189357	14614076	11906703	-0.855585	0.500518	-0.082732	1.09968	0
45	1	136802576	17522466	128048040	16503928	126219196	12895500	35760478	12785804	-0.480545	0.236164	0.244271	0.869181	0.281036	0.120561	S	1
45	2	66846996	13862995	100583384	11837659	99075032	10824090	20759572	8306306	-0.666491	0.407484	0.0821421	1.01856	0.0806455
45	3	36331952	20280878	92752632	14938947	58278816	13189357	24261566	11906703	-0.787852	0.354715	-0.0236741	0.972548	0
46	1	116455088	17522466	119452520	16503928	86342844	12895500	35147030	12785804	-0.380266	0.21093	0.331706	0.847179	0.391542	0.131081	S	2
46	2	52315112	13862995	91349720	11837659	104238960	10824090	19116944	8306306	-0.758691	0.420569	0.00175126	1.02997	0.0017003
46	3	37123256	20280878	79469848	14938947	56791684	13189357	21474814	11906703	-0.77186	0.38426	-0.00973039	0.998308	0
47	1	116221736	19409530	128004600	20930704	75877532	1.35399e+07	36562196	13943500	-0.317804	0.224191	0.386168	0.858742	0.44969	0.185851	S	1/2
47	2	71920344	13862995	105335344	11837659	101804288	10824090	26102946	8306306	-0.649198	0.273051	0.0972202	0.901343	0.107861
47	3	28676014	20280878	85795512	14938947	69755376	13189357	28886936	11906703	-0.905722	0.163517	-0.126447	0.805839	0
48	1	105325160	17522466	96673268	16503928	112374924	12895500	28426221	12785804	-0.545348	0.261609	0.187769	0.891367	0.210653	0.103107	S	1
48	2	56233728	13862995	84842168	11837659	91908208	10824090	17162152	8306306	-0.70331	0.466366	0.0500391	1.0699	0.04677
48	3	34706316	20280878	48143340	14938947	40316952	13189357	16310534	11906703	-0.698868	0.430734	0.0539119	1.03883	0.0518967
50	1	116639712	17522466	127716492	16503928	133529884	12895500	37068158	12785804	-0.570009	0.208441	0.166266	0.845009	0.196763	0.0764483	S	<1/4
50	2	63277388	13862995	156617072	11837659	112732416	10824090	27274328	8306306	-0.721718	0.435709	0.0339887	1.04317	0.0325822
50	3	34056488	20280878	87923888	14938947	55919368	13189357	23241908	11906703	-0.80593	0.364325	-0.0394371	0.980927	0
51	1	105439848	17522466	103820756	16503928	97547108	12895500	27424184	12785804	-0.485671	0.330725	0.239802	0.95163	0.251991	0.0943366	S	2
51	2	51192604	13862995	82734160	11837659	88234616	10824090	17189934	8306306	-0.723034	0.453581	0.0328414	1.05875	0.031019
51	3	23472256	13442016	43830008	13283492	41458568	10736621	11151801	10922374	-0.803706	0.955929	-0.0374976	1.49676	0
52	1	78150000	15300000	108050000	15350000	133500000	16350000	36500000	17000000	-0.696597	0.22619	0.0558927	0.860485	0.0649549	0.029701	S	1/2
52	2	90142032	13862995	119953896	13863011	174904096	10824090	24553632	10869018	-0.731657	0.441994	0.025323	1.04865	0.0241482
52	3	23490540	13442016	75202808	13283492	44085444	10736621	14042460	10922374	-0.817457	0.737365	-0.0494875	1.30619	0
53	1	42550000	15300000	59550000	15350000	126000000	16350000	24300000	17000000	-0.846996	0.337368	-0.0752429	0.957422	0	0.175942	S	2
53	2	128559016	13862995	66442812	13863011	70864968	10824090	17299556	10869018	-0.221922	0.463163	0.469769	1.06711	0.440228
53	3	30294052	13442016	38265356	13283492	33620724	10736621	10891935	10922374	-0.60582	1.00734	0.135042	1.54158	0.0875997
54	1	57600000	15300000	157500000	15350000	177500000	16350000	47600000	17000000	-0.839087	0.215217	-0.0683469	0.850917	0	0.01959	S	1/2
54	2	67363856	13862995	146313264	13863011	120009784	10824090	35088320	10869018	-0.719198	0.291516	0.036186	0.917444	0.0394422
54	3	29698358	13442016	78601104	13283492	46397868	10736621	18031172	10922374	-0.736184	0.507724	0.0213757	1.10596	0.0193278
55	1	55600000	15300000	126500000	15350000	129500000	16350000	39400000	17000000	-0.787755	0.246426	-0.0235898	0.878128	0	0.0352948	S	2
55	2	60522716	13862995	129467328	13863011	97852464	10824090	49169548	10869018	-0.696764	0.00304863	0.0557472	0.665924	0.0837139
55	3	26069684	13442016	56879116	13283492	38960784	10736621	21593544	10922374	-0.740439	0.153184	0.017666	0.79683	0.0221703
56	1	69500000	15300000	134000000	15350000	143500000	16350000	43200000	17000000	-0.751176	0.203042	0.00830377	0.840302	0.0098819	0.0158044	S	1
56	2	67454232	13862995	152719504	13863011	144625312	10824090	37600448	10869018	-0.764431	0.267802	-0.00325354	0.896767	0
56	3	39213608	13442016	84527936	13283492	62791076	10736621	20816448	10922374	-0.716694	0.411806	0.0383691	1.02233	0.0375312
57	1	47300000	13600000	64800000	12900000	96900000	18700000	32000000	19400000	-0.748789	0.157191	0.0103857	0.800323	0.0129769	0.0812485	S	1/2
57	2	97902704	19409530	82034876	20930704	114359260	1.35399e+07	25550139	13943500	-0.58791	0.274011	0.150659	0.902181	0.166994
57	3	63158592	13862995	95816688	13863011	103945056	10824090	27552692	10869018	-0.700019	0.241678	0.0529084	0.873989	0.0605367
57	4	33933884	13442016	37940056	13283492	46671084	10736621	16540516	10922374	-0.680551	0.187954	0.0698828	0.827146	0.0844867
58	1	149821580	19409530	113005484	20930704	140524688	1.35399e+07	34282152	13943500	-0.489947	0.202879	0.236074	0.840159	0.280987	0.115804	S	<1/4
58	2	60673532	13862995	180565632	13863011	135181744	10824090	41081228	10869018	-0.777031	0.295586	-0.0142391	0.920993	0
58	3	40444772	13442016	72422000	13283492	59485180	10736621	20862058	10922374	-0.688277	0.329589	0.0631467	0.95064	0.0664254
59	1	87150000	15300000	90150000	15350000	61250000	16350000	27850000	17000000	-0.304285	0.393572	0.384669	1.00643	0.382213	0.355145	S	1/2
59	2	115571560	13862995	86024248	13863011	83064712	10824090	23476092	10869018	-0.361188	0.312232	0.348341	0.935506	0.372355
59	3	52770284	13442016	43903384	13283492	42455004	10736621	15825898	10922374	-0.415121	0.350963	0.301316	0.969276	0.310867
60	1	63200000	15300000	124500000	15350000	125000000	16350000	40350000	17000000	-0.743747	0.218192	0.0603423	0.853511	0.0706989	0.0923372	S	1
60	2	61666380	13862995	129902648	13863011	95735592	10824090	33859360	10869018	-0.683984	0.25441	0.0668897	0.88509	0.0755739
60	3	42242120	13442016	73331400	13283492	51739288	10736621	21439158	10922374	-0.620572	0.311115	0.12218	0.934532	0.130739
61	1	120107508	17522466	100691132	16503928	118043940	12895500	33754446	12785804	-0.509198	0.144679	0.220652	0.789414	0.279513	0.403967	S	2
61	2	111657320	13862995	172959024	13863011	47297468	10824090	42807524	10869018	-0.0561052	0.248245	0.614347	0.879715	0.698348
61	3	46444516	13442016	67423096	13283492	45701912	10736621	21476062	10922374	-0.52135	0.261986	0.208693	0.891696	0.23404
62	1	63565676	13862995	66548340	13863011	26188564	10824090	21095264	10869018	0.0376765	0.263982	0.696117	0.893436	0.779146	0.872074	R	8
62	2	46822120	13442016	43367760	13283492	20131690	10736621	16085178	10922374	0.0843803	0.320276	0.736839	0.94252	0.781775
62	3	65447340	1.40957e+07	126875992	1.42999e+07	19198148	1.14654e+07	31024914	1.16071e+07	0.377647	0.317994	0.992543	0.94053	1.0553
63	1	109009912	17522466	128028024	16503928	115606504	12895500	39153900	12785804	-0.542128	0.170068	0.192663	0.811551	0.2374	0.139524	S	1/2
63	2	100898712	13862995	172644080	13863011	115369168	10824090	38350976	10869018	-0.56555	0.316446	0.170154	0.93918	0.181173
63	3	29470454	13442016	57814316	13283492	57112712	10736621	18043120	10922374	-0.79339	0.351609	-0.0285032	0.969839	0
64	1	74586644	17522466	86604276	16503928	52523050	12895500	26769329	12785804	-0.351347	0.251223	0.357051	0.882311	0.404676	0.191387	S	1/2
64	2	55177864	13862995	94516664	13863011	71687728	10824090	22917692	10869018	-0.630962	0.38106	0.113121	0.995518	0.11363
64	3	24766452	13442016	46049552	13283492	31740822	10736621	15495017	10922374	-0.695322	0.409778	0.0570042	1.02056	0.0558559
65	1	101225924	17522466	108392284	16503928	113981500	12895500	33308122	12785804	-0.567381	0.197591	0.171699	0.835549	0.205492	0.0763754	S	<1/4
65	2	54625236	13862995	127665472	13863011	100018552	10824090	31247838	10869018	-0.735607	0.301054	0.0218791	0.92576	0.0236337
65	3	30605350	13442016	63923956	13283492	55396600	10736621	20791308	10922374	-0.772887	0.262111	-0.0106257	0.891805	0
66	1	112935024	17522466	141220668	16503928	128666824	12895500	38581768	12785804	-0.568977	0.23418	0.167964	0.867451	0.19363	0.110603	S	1/2
66	2	52422956	13862995	119677824	13863011	105107648	10824090	27735416	10869018	-0.760058	0.353009	0.000559801	0.971061	0.000576484
66	3	39327948	13442016	72083000	13283492	46206992	10736621	20485498	10922374	-0.60867	0.34416	0.132558	0.963344	0.137602
67	1	51905206	17522466	83867796	16503928	114666840	12895500	28290341	12785804	-0.797568	0.183094	0.0162656	0.822909	0.019766	0.00658867	S	1/2
67	2	51455372	13862995	103735448	13863011	122122576	10824090	24417418	10869018	-0.797612	0.377169	-0.032184	0.992126	0
67	3	26612084	13442016	46565724	13283492	49364328	10736621	15395296	10922374	-0.795897	0.425333	-0.0306889	1.03412	0
68	1	107989956	17522466	132854328	16503928	88023936	12895500	34774450	12785804	-0.427154	0.276357	0.291375	0.904226	0.322237	0.190318	S	1
68	2	67462448	13862995	99373144	13863011	85723912	10824090	23332692	10869018	-0.614807	0.391527	0.127207	1.00464	0.126619
68	3	35475628	13442016	58802348	13283492	42594004	10736621	18256808	10922374	-0.625297	0.348264	0.11806	0.966923	0.122099
69	1	115218404	17522466	140316320	16503928	120509300	12895500	36461788	12785804	-0.535376	0.270911	0.198287	0.899478	0.220447	0.0938633	S	1
69	2	71652120	13862995	137082288	13863011	129395048	10824090	30226690	10869018	-0.720489	0.359344	0.0350604	0.976584	0.035901
69	3	35739252	13442016	64148012	13283492	58868272	10736621	18946798	10922374	-0.732474	0.357513	0.0246106	0.974988	0.0252419
70	1	93093924	17522466	95708200	16503928	78831316	12895500	25992024	12785804	-0.44713	0.333148	0.27962	0.953743	0.293182	0.156796	S	1
70	2	78071632	13862995	108281000	13863011	102044216	10824090	23895166	10869018	-0.61992	0.41454	0.122748	1.02471	0.119788
70	3	35922072	13442016	60768052	13283492	52071528	10736621	17432636	10922374	-0.693073	0.417125	0.0589649	1.02696	0.0574167
71	1	79954268	18740136	116394536	17220942	138724304	13712598	37949642	12809160	-0.719362	0.136041	0.0378495	0.781883	0.0484082	0.0191724	S	<1/4
71	2	49133228	13862995	160702896	13863011	111966688	10824090	41521460	10869018	-0.791731	0.229829	-0.027056	0.863658	0
71	3	30896528	13442016	76845744	13283492	51705364	10736621	23041264	10922374	-0.751291	0.272277	0.00820413	0.900668	0.00910894
72	1	85524672	18740136	130871032	17220942	158197496	13712598	35342874	12809160	-0.73299	0.254061	0.0253235	0.884786	0.028621	0.0192787	S	1
72	2	42500364	13862995	122188280	13863011	120301056	10824090	34162796	10869018	-0.839597	0.215727	-0.0687917	0.851362	0
72	3	32366478	13442016	69540968	13283492	50850896	10736621	19935424	10922374	-0.728228	0.350774	0.0283127	0.969112	0.0292151
73	1	100539972	18740136	64594794	17220942	128002812	13712598	25200436	12809160	-0.614761	0.120642	0.12782	0.768456	0.166334	0.123248	S	<1/4
73	2	72185192	13862995	68342864	13863011	107911520	10824090	19607316	10869018	-0.666334	0.35027	0.082279	0.968672	0.08494
73	3	38039996	13442016	48675396	13283492	46956088	10736621	16790474	10922374	-0.630817	0.335639	0.113247	0.955915	0.11847
74	1	57698956	18740136	100921848	17220942	133594760	13712598	31970722	12809160	-0.804524	0.185686	0	0.825169	0	0.028318	S	<1/4
74	2	71400536	13862995	156275760	13863011	109813760	10824090	32385052	10869018	-0.675394	0.376229	0.0743799	0.991306	0.0750323
74	3	35461324	13442016	92568232	13283492	61912172	10736621	22111770	10922374	-0.749133	0.405099	0.0100851	1.01648	0.0099216
75	1	89875392	18740136	155396648	17220942	166391288	13712598	42762794	12809160	-0.731145	0.211873	0.0281017	0.848002	0.0331387	0.0110462	S	1/2
75	2	52305924	13862995	115711120	13863011	122082000	10824090	30546942	10869018	-0.793438	0.266123	-0.0285447	0.895303	0
75	3	24259228	13442016	47582480	13283492	42165876	10736621	15753367	10922374	-0.794164	0.405928	-0.0291775	1.0172	0
76	1	87573300	18740136	115745916	17220942	151361272	13712598	33985360	12809160	-0.714254	0.215956	0.0420456	0.851561	0.0493748	0.0463596	S	<1/4
76	2	75720872	13862995	130079592	13863011	112846168	10824090	28961428	10869018	-0.663747	0.363294	0.0845352	0.980028	0.086258
76	3	29239552	13442016	63576636	13283492	48786292	10736621	18933208	10922374	-0.756861	0.353319	0.00334727	0.97133	0.00344607
77	1	116501224	18740136	148805824	17220942	151625776	13712598	37705766	12809160	-0.617748	0.275822	0.127256	0.90376	0.140807	0.0469358	S	1
77	2	48590928	13862995	101235032	13863011	112908720	10824090	24415530	10869018	-0.796306	0.365065	-0.0310456	0.981572	0
77	3	21626714	13442016	62095700	13283492	53250840	10736621	17499828	10922374	-0.879395	0.424247	-0.103492	1.03317	0
78	1	73196972	18740136	125279996	17220942	125809664	13712598	37141944	12809160	-0.721269	0.193644	0.0653325	0.832108	0.0785145	0.0261715	S	<1/4
78	2	46845804	13862995	95841352	13863011	97086344	10824090	24369124	10869018	-0.773912	0.338655	-0.0115197	0.958545	0
78	3	27570144	13442016	57476576	13283492	54947404	10736621	18113114	10922374	-0.807467	0.343963	-0.0407768	0.963173	0
79	1	100797960	18740136	229692272	17220942	125732936	13712598	50001708	12809160	-0.60749	0.311353	0.136238	0.93474	0.145749	0.123021	S	<1/4
79	2	62883660	13862995	131204184	13863011	103904672	10824090	34969192	10869018	-0.701332	0.237504	0.0517635	0.87035	0.0594744
79	3	41311148	13442016	76364656	13283492	47789092	10736621	24204600	10922374	-0.599082	0.225736	0.140917	0.860089	0.163841
81	1	77127380	18740136	134273120	17220942	150946464	13712598	36111546	12809160	-0.751591	0.252167	0.0240364	0.883135	0.0272172	0.00907239	S	<1/4
81	2	54752512	13862995	114638288	13863011	127078040	10824090	29220712	10869018	-0.790123	0.293397	-0.025654	0.919084	0
81	3	37094772	13442016	71517056	13283492	70692416	10736621	20793796	10922374	-0.767563	0.325783	-0.00598438	0.947321	0
82	1	70273750	18740136	108566328	17220942	111150680	13712598	28977903	12809160	-0.700253	0.306319	0.054905	0.93035	0.0590154	0.0407918	S	<1/4
82	2	46361892	13862995	91381616	13863011	78966744	10824090	23412530	10869018	-0.725663	0.346404	0.0305493	0.965301	0.0316474
82	3	33981996	13442016	57730280	13283492	53673840	10736621	17786378	10922374	-0.724945	0.366778	0.0311756	0.983065	0.0317127
83	1	85221928	18740136	162093240	17220942	138997912	13712598	37873040	12809160	-0.699407	0.316638	0.0549139	0.939348	0.0584596	0.0479025	S	<1/4
83	2	57001532	13862995	107528856	13863011	89052168	10824090	26870176	10869018	-0.689453	0.322317	0.0621215	0.944299	0.0657858
83	3	38959680	13442016	77079656	13283492	67555584	10736621	21770272	10922374	-0.739582	0.324398	0.0184132	0.946114	0.019462
84	1	65900000	15300000	124500000	15350000	146500000	16350000	38300000	17000000	-0.770548	0.261485	0.0489592	0.891259	0.0549326	0.0541811	S	1/2
84	2	57939852	13862995	136916832	13863011	96005248	10824090	31389744	10869018	-0.705782	0.333079	0.0478839	0.953683	0.0502095
84	3	39505380	13442016	66581244	13283492	59725320	10736621	20100884	10922374	-0.698741	0.318708	0.0540232	0.941153	0.0574011
85	1	106513352	19409530	69363864	20930704	81955880	1.35399e+07	21941788	13943500	-0.404117	0.337415	0.309335	0.957464	0.323077	0.204784	S	<1/4
85	2	60581312	13862995	64838572	13863011	72726608	10824090	19227244	10869018	-0.597994	0.340576	0.141866	0.96022	0.147743
85	3	36442256	13442016	41685288	13283492	41786696	10736621	15677131	10922374	-0.603958	0.331353	0.136666	0.952178	0.14353
86	1	58900000	13600000	83600000	12900000	103000000	18700000	36900000	19400000	-0.696177	0.147727	0.0562586	0.792072	0.0710271	0.0874766	S	1/2
86	2	107644896	19409530	106960952	20930704	122321052	1.35399e+07	30781758	13943500	-0.574337	0.260101	0.159376	0.890052	0.179064
86	3	59088864	13862995	145699024	13863011	101722512	10824090	33742804	10869018	-0.71549	0.315352	0.0394193	0.938227	0.0420147
86	4	37972060	13442016	79603328	13283492	56548652	10736621	21818164	10922374	-0.697097	0.339697	0.0554568	0.959453	0.0578004
87	1	43750000	15300000	86750000	15350000	125500000	16350000	35850000	17000000	-0.840124	0.116061	0.0330656	0.764462	0.0432535	0.0878038	S	<1/4
87	2	69058456	13862995	145665920	13863011	93613112	10824090	31607806	10869018	-0.636349	0.358658	0.108424	0.975986	0.111092
87	3	39738796	13442016	76816368	13283492	51322644	10736621	22269798	10922374	-0.64477	0.302235	0.101081	0.926789	0.109066
88	1	61900000	15300000	121000000	15350000	131000000	16350000	38000000	17000000	-0.761362	0.252891	0.0505182	0.883765	0.0571624	0.140668	S	1/2
88	2	143507008	13862995	142774384	13863011	101240552	10824090	31269728	10869018	-0.353225	0.356152	0.355284	0.9738	0.364843
88	3	25440462	13442016	44299320	13283492	44757292	10736621	16370064	10922374	-0.789613	0.309821	-0.0252093	0.933404	0
89	1	73700000	15300000	104350000	15350000	89100000	16350000	34650000	17000000	-0.577806	0.253963	0.171978	0.8847	0.194392	0.166012	S	1
89	2	87327584	13862995	100812592	13863011	81360952	10824090	25171236	10869018	-0.484595	0.339167	0.24074	0.958991	0.251035
89	3	32173972	13442016	49495936	13283492	46432168	10736621	16727219	10922374	-0.702239	0.350531	0.0509733	0.968899	0.0526095
90	1	73550000	15300000	139000000	15350000	163000000	16350000	41250000	17000000	-0.766158	0.259165	0.0478047	0.889236	0.0537592	0.0444809	S	1/2
90	2	62153320	13862995	100420992	13863011	92756152	10824090	24522214	10869018	-0.671591	0.357585	0.0776955	0.97505	0.0796836
90	3	29038414	13442016	62449044	13283492	61789180	10736621	18998466	10922374	-0.815158	0.339773	-0.047483	0.95952	0
91	1	80250000	15300000	83050000	15350000	103550000	16350000	28450000	17000000	-0.602205	0.326801	0.171175	0.948209	0.180525	0.121423	S	1/2
91	2	67683048	13862995	64920820	13863011	94964128	10824090	17655292	10869018	-0.648511	0.429858	0.0978195	1.03807	0.0942325
91	3	41554884	13442016	36851656	13283492	54145688	10736621	13315949	10922374	-0.644905	0.532944	0.100963	1.12795	0.0895106
92	1	46800000	17000000	113000000	17800000	146000000	14000000	44200000	14600000	-0.860028	0.0347826	0.0585399	0.693594	0.0844008	0.117505	S	1/2
92	2	124013976	19409530	121349780	20930704	118472000	1.35399e+07	38478702	13943500	-0.501172	0.154079	0.223935	0.79761	0.280758
92	3	48806204	13862995	114286096	13863011	93175272	10824090	32798966	10869018	-0.752173	0.208367	0.00743485	0.844944	0.00879922
92	4	32236948	13442016	63215484	13283492	41309692	10736621	20103026	10922374	-0.659864	0.289001	0.0879207	0.915251	0.0960619
93	1	74950000	15300000	153500000	15350000	136000000	16350000	44900000	17000000	-0.715002	0.245436	0.118541	0.877266	0.135125	0.119698	S	1/2
93	2	67471648	13862995	122164800	13863011	86002912	10824090	29316702	10869018	-0.615908	0.32362	0.126246	0.945435	0.133532
93	3	39375628	13442016	76393368	13283492	53075672	10736621	21214384	10922374	-0.660889	0.342965	0.0870264	0.962302	0.0904356
94	1	99650000	15300000	137000000	15350000	134000000	16350000	41600000	17000000	-0.614224	0.24482	0.156684	0.876728	0.178714	0.0997377	S	<1/4
94	2	65295136	13862995	122899216	13863011	89873808	10824090	29247042	10869018	-0.643552	0.328331	0.102143	0.949543	0.107571
94	3	35576720	13442016	75600600	13283492	61702684	10736621	22283138	10922374	-0.747079	0.292894	0.0118759	0.918645	0.0129277

## Sheet: Cefmetazole
Strain No.	Replicates	Strain+Cefmetazole (400mg/L)-Green signal	Cefmetazole (400mg/L) background-Green signal	Strain+ medium -Green signal	medium background-Green signal	Strain+Cefmetazole (400mg/L)-Red signal	Cefmetazole (400mg/L) background-Red signal	Strain+ medium -Red signal	medium background-Red signal	S value of antibiotic treated	S value of untreated	Viable rates of antibiotic treated	Viable rates of untreated	RS value	Mean RS value	Results (cutoff=0.796)	MIC value
1	1	75494782	21395650	91312304	21959054	24746469	1.18466e+07	26219283	12188545	0.165946	0.244613	0.807957	0.876548	0.921748
1	2	90829080	17289934	117875240	16893262	26625364	14525774	31218310	14110957	0.339048	0.326058	0.958888	0.947561	1.01195
1	3	85592576	14494240	59208000	1.46094e+07	20950886	11737738	22079140	11720227	0.440145	0.178682	1.04704	0.819062	1.27833	1.07068	R	>1024
2	1	57837770	18576777	71428652	19768410	22633132	11616185	25416830	1.18997e+07	0.0858802	0.120472	0.738146	0.768308	0.960743
2	2	140712688	17289934	159268640	16893262	33124756	14525774	35435552	14110957	0.377335	0.379946	0.99227	0.994547	0.99771
2	3	89973496	14494240	90264392	1.46094e+07	23055028	11737738	23517272	11720227	0.379484	0.362587	0.994144	0.979411	1.01504	0.991166	R	1024
3	1	82679880	18576777	84505024	19768410	22835962	11616185	24126422	1.18997e+07	0.311406	0.276646	0.934786	0.904478	1.03351
3	2	146898288	17289934	163876848	16893262	34968156	14525774	37238572	14110957	0.357614	0.358654	0.975075	0.975982	0.999071
3	3	83337248	14494240	77921992	1.46094e+07	22479114	11737738	21502016	11720227	0.362322	0.366587	0.979181	0.982899	0.996217	1.0096	R	512
4	1	102393160	21395650	98318184	21959054	26447321	1.18466e+07	25916240	12188545	0.298041	0.299263	0.923133	0.924198	0.998847
4	2	167758448	17289934	175681504	16893262	37526784	14525774	37891796	14110957	0.371189	0.379983	0.986912	0.994579	0.992291
4	3	95333560	14494240	94732600	1.46094e+07	25088926	11737738	25192526	11720227	0.337371	0.329403	0.957425	0.950478	1.00731	0.999482	R	>1024
5	1	110917392	21395650	111163912	21959054	27717647	1.18466e+07	27545819	12188545	0.305602	0.31885	0.929725	0.941277	0.987727
5	2	127691640	17289934	180069968	16893262	33737092	14525774	39441608	14110957	0.314027	0.364533	0.937071	0.981108	0.955116
5	3	94660224	14494240	102649760	1.46094e+07	25154616	11737738	26689980	11720227	0.331477	0.324417	0.952286	0.94613	1.00651	0.983116	R	1024
6	1	81320548	18576777	81791048	19768410	22385502	11616185	23251286	1.18997e+07	0.320203	0.291098	0.942456	0.917079	1.02767
6	2	93583424	17289934	106779736	16893262	27053442	14525774	27666058	14110957	0.339934	0.377024	0.95966	0.991999	0.9674
6	3	54580940	14494240	64070076	1.46094e+07	17445226	11737738	18305570	11720227	0.401408	0.429154	1.01326	1.03745	0.976681	0.990584	R	1024
7	1	87281888	18576777	85726112	19768410	23634127	11616185	24413942	1.18997e+07	0.31168	0.27454	0.935025	0.902642	1.03588
7	2	104939456	17289934	123601304	16893262	29525698	14525774	31038588	14110957	0.321523	0.355101	0.943607	0.972884	0.969907
7	3	72939664	14494240	80378656	1.46094e+07	21292714	11737738	22336366	11720227	0.341871	0.347487	0.961349	0.966245	0.994933	1.00024	R	>1024
8	1	86630464	18576777	82291784	19768410	22728137	11616185	23136500	1.18997e+07	0.34242	0.299407	0.961828	0.924324	1.04057
8	2	93631504	17289934	105413392	16893262	28099922	14525774	28371454	14110957	0.30427	0.348348	0.928564	0.966996	0.960257
8	3	65895604	14494240	68134016	1.46094e+07	19273610	11737738	19620868	11720227	0.389057	0.386171	1.00249	0.999975	1.00252	1.00112	R	>1024
9	1	88461312	18576777	87691432	19768410	28420211	11616185	24676947	1.18997e+07	0.16187	0.278494	0.804403	0.90609	0.887775
9	2	98824024	17289934	135601872	16893262	34607180	14525774	33202498	14110957	0.150163	0.34909	0.794196	0.967643	0.820753
9	3	72525392	14494240	75748904	1.46094e+07	25654484	11737738	23640108	11720227	0.163166	0.26192	0.805533	0.891639	0.90343	0.870652	R	256
10	1	71699436	21395650	76477544	21959054	20671878	1.18466e+07	21421216	12188545	0.310343	0.326218	0.933859	0.9477	0.985394
10	2	116922664	17289934	112107048	16893262	41991000	14525774	35410512	14110957	0.0946943	0.196811	0.745832	0.834869	0.893352
10	3	47905688	14494240	54715852	1.46094e+07	17205356	11737738	19168482	11720227	0.34144	0.284409	0.960973	0.911247	1.05457	0.977772	R	1024
11	1	141706404	21395650	115597912	21959054	31050818	1.18466e+07	30044528	12188545	0.352388	0.272208	0.970519	0.900609	1.07763
11	2	87031344	17289934	93875128	16893262	33984904	14525774	37864784	14110957	0.0886991	0.0385878	0.740604	0.696912	1.06269
11	3	54584192	14494240	64987420	1.46094e+07	20416938	11737738	20597478	11720227	0.212504	0.308354	0.848552	0.932125	0.910341	1.01689	R	256
12	1	89511244	18576777	84361096	19768410	23768082	11616185	24207457	1.18997e+07	0.321061	0.272563	0.943204	0.900918	1.04694
12	2	129602296	17289934	142204464	16893262	30979588	14525774	34079600	14110957	0.38937	0.353128	1.00276	0.971164	1.03254
12	3	89764664	14494240	94166952	1.46094e+07	23324310	11737738	23969184	11720227	0.368178	0.368091	0.984287	0.984211	1.00008	1.02652	R	1024
13	1	90931220	18576777	100343956	19768410	23505452	11616185	26083711	1.18997e+07	0.339621	0.308815	0.959387	0.932526	1.0288
13	2	121910264	17289934	131842040	16893262	32407652	14525774	33514902	14110957	0.322082	0.327655	0.944095	0.948954	0.99488
13	3	81412840	14494240	84745496	1.46094e+07	22327082	11737738	22947776	11720227	0.356184	0.351126	0.973828	0.969418	1.00455	1.00941	R	1024
14	1	59368078	18343219	60292822	18540218	26478008	15279761	26599700	15752128	0.0995733	0.123963	0.750086	0.771352	0.97243
14	2	116201936	17289934	140310416	16893262	30262654	14525774	34321212	14110957	0.353822	0.341142	0.971769	0.960713	1.01151
14	3	61488300	14494240	65981372	1.46094e+07	18382788	11737738	19204944	11720227	0.404291	0.391702	1.01577	1.0048	1.01092	0.998288	R	1024
16	1	59975016	18576777	57102748	19768410	17698401	11616185	18888964	1.18997e+07	0.388157	0.280721	1.00171	0.908031	1.10316
16	2	56559168	17289934	53986508	16893262	22059270	14525774	20043148	14110957	0.269417	0.351553	0.898175	0.969791	0.926153
16	3	31943316	14494240	37911064	1.46094e+07	13525451	11737738	14827017	11720227	0.529801	0.428584	1.12521	1.03696	1.08511	1.03814	R	>1024
17	1	79759608	17289934	92085880	16893262	32733528	14525774	32971198	14110957	0.0670101	0.141242	0.721693	0.786417	0.917698
17	2	54030804	14494240	64638540	1.46094e+07	17844746	11737738	19538546	11720227	0.366686	0.361632	0.982985	0.978578	1.0045
17	3	51665224	14494240	62340572	1.46094e+07	18608624	11737738	19900494	11720227	0.286557	0.320876	0.91312	0.943043	0.96827	0.96349	R	128
18	1	89780748	21395650	95973148	21959054	27272318	1.18466e+07	28083044	12188545	0.19281	0.216361	0.83138	0.851915	0.975896
18	2	155626096	17289934	161161216	16893262	37104556	14525774	37410488	14110957	0.342597	0.34725	0.961982	0.966039	0.9958
18	3	52483168	14494240	64183380	1.46094e+07	20962096	11737738	22776870	11720227	0.157105	0.198251	0.800249	0.836124	0.957093	0.976263	R	1024
19	1	154418488	21395650	139544028	21959054	49289550	1.18466e+07	42780098	12188545	0.0843443	0.123282	0.736807	0.770758	0.955952
19	2	46492624	15316251	48130636	14444648	17895530	11624863	17155340	11244456	0.247345	0.310264	0.87893	0.93379	0.94125
19	3	78264664	14494240	92128608	1.46094e+07	21756168	11737738	23746736	11720227	0.359338	0.36479	0.976579	0.981332	0.995156	0.964119	R	256
20	1	102091112	21395650	105119240	21959054	25370524	1.18466e+07	26897610	12188545	0.33087	0.306652	0.951757	0.930641	1.02269
20	2	123564112	17289934	135597392	16893262	32111542	14525774	34108680	14110957	0.336517	0.32855	0.956681	0.949734	1.00731
20	3	81581352	14494240	91424936	1.46094e+07	23583862	11737738	24604858	11720227	0.307416	0.330491	0.931307	0.951427	0.978853	1.00295	R	1024
21	1	106916220	21395650	85473020	21959054	51767928	1.18466e+07	24571334	12188545	-0.166809	0.261921	0.517823	0.891639	0.580753
21	2	121194688	17289934	181112064	16893262	91167416	14525774	43307340	14110957	-0.377498	0.304318	0.334119	0.928606	0.359808
21	3	67401064	14494240	90200760	1.46094e+07	40617100	11737738	25510396	11720227	-0.241723	0.292581	0.452504	0.918372	0.492724	0.477762	S	32
22	1	86433352	21395650	83932292	21959054	29148418	1.18466e+07	23959421	12188545	0.112296	0.274044	0.761179	0.902209	0.843683
22	2	46209040	15316251	45596924	14444648	17883588	11624863	16556602	11244456	0.243947	0.323131	0.875968	0.945009	0.926941
22	3	78732424	14494240	88801888	1.46094e+07	23397422	11737738	23444604	11720227	0.2949	0.356779	0.920394	0.974347	0.944626	0.905083	R	512
23	1	78059528	21395650	70576102	21959054	23395436	1.18466e+07	19197111	12188545	0.241127	0.396184	0.873509	1.00871	0.86597
23	2	35591884	15316251	34891964	14444648	15102843	11624863	14727977	11244456	0.320476	0.323542	0.942695	0.945367	0.997173
23	3	54196652	14494240	59987720	1.46094e+07	18440264	11737738	17890344	11720227	0.327618	0.420543	0.948922	1.02994	0.921333	0.928159	R	64
24	1	96741404	18781050	93423760	17690475	28061319	12540941	28333197	1.27184e+07	0.252159	0.235679	0.883128	0.868759	1.01654
24	2	155305216	17289934	171489456	16893262	36391372	14525774	40585640	14110957	0.355669	0.321221	0.973379	0.943344	1.03184
24	3	99575816	14494240	112092984	1.46094e+07	26130652	11737738	27798748	11720227	0.326701	0.337965	0.948122	0.957943	0.989748	1.01271	R	1024
25	1	87632632	18781050	85364900	17690475	23696055	12540941	25634364	1.27184e+07	0.345849	0.27181	0.964818	0.900262	1.07171
25	2	96603320	17289934	107259224	16893262	27718504	14525774	29457936	14110957	0.334214	0.324947	0.954672	0.946593	1.00854
25	3	79364224	14494240	83081208	1.46094e+07	21694076	11737738	22224906	11720227	0.369446	0.36963	0.985392	0.985552	0.999838	1.02669	R	1024
26	1	97361232	18781050	96978212	17690475	25806422	12540941	27765942	1.27184e+07	0.32763	0.274412	0.948932	0.902531	1.05141
26	2	153180016	17289934	157575984	16893262	35986428	14525774	36201452	14110957	0.357055	0.359554	0.974588	0.976767	0.997769
26	3	70210752	14494240	75793584	1.46094e+07	25947400	11737738	26660720	11720227	0.133077	0.154357	0.779298	0.797852	0.976745	1.00864	R	>1024
27	1	99041760	18781050	102044936	17690475	26774698	12540941	29185742	1.27184e+07	0.305456	0.261315	0.929598	0.891111	1.04319
27	2	159405552	17289934	169851600	16893262	37112860	14525774	39258380	14110957	0.354276	0.339386	0.972165	0.959183	1.01353
27	3	103164216	14494240	96084240	1.46094e+07	28427298	11737738	28188626	11720227	0.27823	0.245031	0.90586	0.876912	1.03301	1.02991	R	>1024
28	1	125821072	17289934	139057264	16893262	52948024	14525774	38831712	14110957	-0.0300969	0.2445	0.637024	0.876449	0.726824
28	2	52651600	15316251	61712480	14444648	20858574	11624863	19204888	11244456	0.148136	0.328697	0.792428	0.949863	0.834255
28	3	108071232	14494240	120556312	1.46094e+07	32660184	11737738	32144312	11720227	0.197063	0.267162	0.835088	0.896209	0.931801	0.83096	R	64
29	1	93113356	18343219	82521192	18540218	123553764	15279761	26154381	15752128	-0.625768	0.344311	0.11765	0.963477	0.122109
29	2	66795948	21395650	69711614	21959054	25025626	1.18466e+07	20358626	12188545	0.0690303	0.321636	0.723455	0.943706	0.766611
29	3	84854756	18781050	87602200	17690475	39959462	12540941	24915013	1.27184e+07	-0.109094	0.312878	0.568145	0.936069	0.606948	0.498556	S	4
31	1	106427132	21395650	96625872	21959054	28302469	1.18466e+07	28334675	12188545	0.265358	0.213057	0.894636	0.849034	1.05371
31	2	181947632	17289934	189569920	16893262	41918612	14525774	42729632	14110957	0.334145	0.335821	0.954613	0.956074	0.998472
31	3	127432600	18781050	100132224	17690475	30879769	12540941	31055437	1.27184e+07	0.327706	0.199565	0.948999	0.83727	1.13344	1.06188	R	>1024
33	1	94908952	21395650	92926096	21959054	24110831	1.18466e+07	25053791	12188545	0.332898	0.295459	0.953525	0.920881	1.03545
33	2	188198080	17289934	193866400	16893262	42188528	14525774	43346192	14110957	0.346283	0.337267	0.965195	0.957335	1.00821
33	3	101017424	14494240	100992448	1.46094e+07	25964600	11737738	25896196	11720227	0.339329	0.340197	0.959133	0.959889	0.999212	1.01	R	>1024
35	1	127278696	21395650	104830188	21959054	40296814	1.18466e+07	30913376	12188545	0.107368	0.191999	0.756882	0.830673	0.911167
35	2	56458188	15316251	58990088	14444648	31313646	11624863	20226320	11244456	-0.178872	0.246183	0.507305	0.877917	0.577851
35	3	108272848	14494240	130325544	1.46094e+07	45817048	11737738	32176302	11720227	-0.0431562	0.306904	0.625638	0.930861	0.672107
35	4	98099528	1.41144e+07	123860856	1.4291e+07	43663332	11440926	36465608	11642901	-0.0702019	0.190731	0.602056	0.829568	0.725747	0.721718	S	256
36	1	120625040	21395650	111823144	21959054	35919700	1.18466e+07	29930088	12188545	0.157541	0.256061	0.800628	0.88653	0.903104
36	2	174221648	17289934	211538544	16893262	45246620	14525774	40520948	14110957	0.260019	0.421416	0.889981	1.03071	0.863468
36	3	95856624	14494240	97301304	1.46094e+07	34684452	11737738	34607868	11720227	0.0833691	0.0926892	0.735957	0.744083	0.989079	0.91855	R	256
37	1	109138136	17289934	145854192	16893262	92284104	14525774	33411012	14110957	-0.434994	0.380287	0.283988	0.994844	0.28546
37	2	106906268	18343219	178175312	18540218	206383216	15279761	45272768	15752128	-0.732387	0.286358	0.0246868	0.912946	0.0270408
37	3	91915836	1.45059e+07	132014416	14953860	70667956	14284881	35668202	14657182	-0.372078	0.299997	0.338846	0.924838	0.366384	0.226295	S	4
38	1	47700636	17289934	49247740	16893262	21909938	14525774	21096000	14110957	0.15711	0.213833	0.800253	0.84971	0.941795
38	2	22867626	15316251	22332798	14444648	12856946	11624863	12683763	11244456	0.34275	0.292496	0.962115	0.918298	1.04772
38	3	29421492	14494240	31511562	1.46094e+07	16417013	11737738	14530053	11720227	0.0307069	0.33447	0.69004	0.954896	0.722634	0.904048	R	512
39	1	73809456	13959077	96265320	14705611	55097084	14285638	29245826	14774593	-0.343331	0.305233	0.363911	0.929404	0.391553
39	2	84610192	17289934	177866160	16893262	132355576	14525774	43447180	14110957	-0.680044	0.293051	0.0703251	0.918782	0.0765417
39	3	118470808	11852143	136760624	11837659	42706936	10570767	24195466	8306306	0.0502896	0.447623	0.707114	1.05356	0.671169	0.379755	S	128
40	1	80385080	13959077	90668324	14705611	52924056	14285638	29759703	14774593	-0.27141	0.256433	0.42662	0.886854	0.481048
40	2	115548968	17289934	126240504	16893262	37471688	14525774	35494060	14110957	0.176073	0.260512	0.816787	0.890411	0.917315
40	3	45081548	11852143	42774196	11837659	18686128	10570767	12708856	8306306	0.15429	0.401613	0.797794	1.01344	0.787215
40	4	70074656	14494240	92348768	1.46094e+07	25137728	11737738	27610162	11720227	0.16058	0.239772	0.803279	0.872327	0.920846	0.776606	S	32
41	1	105776684	1.45059e+07	106623700	14953860	42407278	14284881	32940469	14657182	0.039306	0.251297	0.697538	0.882376	0.790522
41	2	141833568	17289934	205422544	16893262	101774200	14525774	46271080	14110957	-0.355179	0.322968	0.35358	0.944867	0.374212
41	3	78347384	11852143	82374592	11837659	48457676	10570767	18160366	8306306	-0.261804	0.409342	0.434996	1.02018	0.426392
41	4	87016648	15414518	121172532	17354549	41797360	14178813	34068020	14774593	-0.0728582	0.284095	0.59974	0.910973	0.658351	0.562369	S	4
42	1	88073808	13959077	103368136	14705611	45300852	14285638	34369522	14774593	-0.11325	0.202633	0.564522	0.839945	0.672093
42	2	101355500	18781050	106398656	17690475	58045248	12540941	36814814	1.27184e+07	-0.246196	0.101983	0.448604	0.752187	0.596399
42	3	69769784	11852143	80395048	11837659	39067868	10570767	18930804	8306306	-0.192273	0.365265	0.49562	0.981747	0.504835	0.591109	S	4
43	1	98807824	1.45059e+07	116453380	14953860	48614962	14284881	34061678	14657182	-0.0997815	0.271024	0.576265	0.899576	0.640596
43	2	87887480	17289934	219275216	16893262	119912328	14525774	47043848	14110957	-0.634926	0.343924	0.109665	0.963139	0.113862
43	3	73616872	11852143	81083872	11837659	41934660	10570767	18053440	8306306	-0.207415	0.406191	0.482418	1.01743	0.474153
43	4	118006504	18781050	114434992	17690475	49812144	12540941	34220447	1.27184e+07	-0.0596485	0.199928	0.611258	0.837586	0.729785	0.489599	S	2
44	1	59951978	1.45059e+07	68419930	14953860	33068691	14284881	22703050	14657182	-0.107128	0.377926	0.56986	0.992786	0.574001
44	2	45510392	11852143	43463552	11837659	19603624	10570767	11624434	8306306	0.107966	0.521197	0.757404	1.11771	0.677641
44	3	80610572	18781050	70628696	17690475	28774486	12540941	22150526	1.27184e+07	0.118781	0.303343	0.766833	0.927756	0.826546	0.692729	S	8
45	1	122799124	18781050	113968472	17690475	44637378	12540941	32963904	1.27184e+07	0.0385845	0.226359	0.696909	0.860632	0.809764
45	2	105312640	15414518	115694244	17354549	41599940	14178813	32546134	14774593	0.0443464	0.296893	0.701933	0.922132	0.761206
45	3	125181668	1.45059e+07	120490984	14953860	46452820	14284881	34831553	14657182	0.0684043	0.27107	0.722909	0.899617	0.803574
45	4	89243888	11852143	100583384	11837659	42051964	10570767	20759572	8306306	-0.0992336	0.407484	0.576743	1.01856	0.566235	0.735195	S	16
46	1	113684212	18576777	112141212	19768410	33988066	11616185	30603690	1.18997e+07	0.172551	0.244206	0.813716	0.876193	0.928695
46	2	56862700	15316251	56137644	14444648	23632174	11624863	19329962	11244456	0.0712212	0.264391	0.725365	0.893793	0.811558
46	3	91536344	14494240	112267640	1.46094e+07	38927692	11737738	30459412	11720227	-0.0285461	0.269312	0.638376	0.898084	0.71082
46	4	126125968	14494240	141964912	1.46094e+07	41347068	11737738	33694148	11720227	0.113757	0.317853	0.762453	0.940407	0.810769	0.815461	R	512
47	1	135471096	18576777	117578644	19768410	51420426	11616185	33432838	1.18997e+07	-0.0106573	0.204488	0.653974	0.841563	0.777095
47	2	104042456	17289934	100289256	16893262	98495104	14525774	42152820	14110957	-0.487673	-0.00435523	0.238057	0.659469	0.360983
47	3	73222776	11852143	105335344	11837659	68732688	10570767	26102946	8306306	-0.479593	0.273051	0.245101	0.901343	0.271929	0.470002	S	4
48	1	98768144	18576777	85810696	19768410	30251968	11616185	25523065	1.18997e+07	0.178429	0.235448	0.818842	0.868557	0.942761
48	2	93195272	11852143	84842168	11837659	31556402	10570767	17162152	8306306	0.127417	0.466366	0.774363	1.0699	0.723773
48	3	37699712	15316251	37061264	14444648	17130214	11624863	15030001	11244456	0.150835	0.331437	0.794782	0.952251	0.834635	0.833723	R	256
50	1	150483760	17289934	241285792	16893262	94049784	14525774	47534168	14110957	-0.283453	0.382314	0.416119	0.996612	0.417534
50	2	118982160	11852143	156617072	11837659	59782900	10570767	27274328	8306306	-0.158994	0.435709	0.524637	1.04317	0.502926
50	3	115401656	18576777	109901496	19768410	39696830	11616185	31225305	1.18997e+07	0.0694934	0.217111	0.723859	0.852569	0.849032
50	4	112013436	18781050	119591200	17690475	45533458	12540941	33382810	1.27184e+07	-0.0298901	0.243497	0.637205	0.875575	0.727756	0.624312	S	<1
51	1	81787532	18576777	78814468	19768410	24474316	11616185	21698096	1.18997e+07	0.242043	0.335262	0.874307	0.955586	0.914943
51	2	41422144	15316251	39237284	14444648	18356774	11624863	15235468	11244456	0.127645	0.348684	0.774562	0.967289	0.800755
51	3	96412016	14494240	102929112	1.46094e+07	31989988	11737738	26026570	11720227	0.148317	0.34594	0.792586	0.964896	0.821421	0.874059	R	256
52	1	122512964	18576777	121944804	19768410	51467334	11616185	33395170	1.18997e+07	-0.0698791	0.226146	0.602337	0.860446	0.700029
52	2	139776176	17289934	167879408	16893262	83289104	14525774	38152196	14110957	-0.254896	0.353469	0.441018	0.971461	0.453974
52	3	72364952	14627056	119953896	13863011	80174096	11223734	24553632	10869018	-0.563565	0.441994	0.171885	1.04865	0.163911	0.439305	S	4
53	1	56074360	18576777	56175822	19768410	22018841	11616185	19937912	1.18997e+07	0.0915445	0.203114	0.743085	0.840364	0.884242
53	2	53765172	14494240	58857204	1.46094e+07	17747316	11737738	18318260	11720227	0.370721	0.381839	0.986504	0.996198	0.990269
53	3	56213596	14494240	63028684	1.46094e+07	17805262	11737738	18778176	11720227	0.392457	0.391496	1.00546	1.00462	1.00083	0.958448	R	>1024
54	1	133454016	18781050	145489000	17690475	73950140	12540941	40140214	1.27184e+07	-0.232702	0.216759	0.46037	0.852261	0.540175
54	2	76300112	17289934	206824832	16893262	147253856	14525774	51772980	14110957	-0.74186	0.254015	0.0164272	0.884745	0.0185672
54	3	42382140	14627056	146313264	13863011	90352488	11223734	35088320	10869018	-0.790639	0.291516	-0.0261046	0.917444	0	0.186247	S	4
55	1	79336748	15414518	96654120	17354549	64452734	14178813	30960035	14774593	-0.404666	0.240452	0.310432	0.87292	0.355624
55	2	136335472	17289934	182051808	16893262	69053392	14525774	44908732	14110957	-0.157583	0.282526	0.525867	0.909605	0.578127
55	3	67392104	14627056	129467328	13863011	65390696	11223734	49169548	10869018	-0.509769	0.00304863	0.218791	0.665924	0.328552
55	4	105901764	18576777	94985208	19768410	44230120	11616185	30227517	1.18997e+07	-0.0567965	0.155402	0.613744	0.798764	0.768368	0.507668	S	16
56	1	127320996	18343219	146046800	18540218	122740856	15279761	49511070	15752128	-0.494726	0.114649	0.231907	0.76323	0.303849
56	2	134387616	17289934	216766032	16893262	116196728	14525774	49106968	14110957	-0.44518	0.31124	0.275107	0.934641	0.294345
56	3	97647632	14627056	152719504	13863011	85772968	11223734	37600448	10869018	-0.458564	0.267802	0.263437	0.896767	0.293763	0.297319	S	4
57	1	88347732	18343219	93266028	18540218	86319028	15279761	30619284	15752128	-0.505482	0.252451	0.222528	0.883383	0.251905
57	2	155639936	17289934	177354464	16893262	54786104	14525774	38861336	14110957	0.0677997	0.367301	0.722382	0.983522	0.734485
57	3	88301536	14627056	95816688	13863011	56934376	11223734	27552692	10869018	-0.301022	0.241678	0.4008	0.873989	0.458587	0.481659	S	8
58	1	84161812	15414518	109032040	17354549	68110342	14178813	31908120	14774593	-0.403603	0.281503	0.311359	0.908713	0.342637
58	2	133925912	17289934	205889408	16893262	94765184	14525774	51814712	14110957	-0.347225	0.251185	0.360515	0.882278	0.408619
58	3	88765632	14627056	180565632	13863011	110827376	11223734	41081228	10869018	-0.60242	0.295586	0.138007	0.920993	0.149845
58	4	99929564	18781050	96263428	17690475	57199242	12540941	33166806	1.27184e+07	-0.245563	0.123128	0.449156	0.770623	0.582847	0.370987	S	4
59	1	143023824	18343219	119254036	18540218	126743876	15279761	29625018	15752128	-0.456816	0.415191	0.264961	1.02528	0.258429
59	2	104216640	15414518	102166044	17354549	45843532	14178813	27497246	14774593	-0.0336897	0.379279	0.633892	0.993966	0.63774
59	3	123662040	17289934	82940784	16893262	91541632	14525774	22768836	14110957	-0.369497	0.435486	0.341096	1.04297	0.327042
59	4	112293736	14627056	86024248	13863011	85603328	11223734	23476092	10869018	-0.391116	0.312232	0.322246	0.935506	0.344462
59	5	109948424	18781050	99901712	17690475	62829638	12540941	25197564	1.27184e+07	-0.246655	0.374211	0.448204	0.989547	0.452939	0.404122	S	128
61	1	114682936	18343219	104445620	18540218	109083212	15279761	34866457	15752128	-0.489929	0.199391	0.23609	0.837118	0.282027
61	2	143865264	17289934	195621616	16893262	64712212	14525774	49951100	14110957	-0.0865427	0.248762	0.587808	0.880166	0.667838
61	3	105185120	14627056	172959024	13863011	120087352	11223734	42807524	10869018	-0.565824	0.248245	0.169916	0.879715	0.193148	0.381004	S	16
62	1	148606880	18343219	135822260	18540218	100706552	15279761	34983624	15752128	-0.326009	0.340546	0.379014	0.960194	0.394727
62	2	138924032	17289934	131433000	16893262	76167104	14525774	44776944	14110957	-0.206453	0.109141	0.483256	0.758428	0.637182
62	3	65623540	14627056	66548340	13863011	41828640	11223734	21095264	10869018	-0.28582	0.263982	0.414056	0.893436	0.463442	0.49845	S	32
63	1	120993056	18343219	140181832	18540218	91058424	15279761	40018642	15752128	-0.377853	0.251192	0.33381	0.882284	0.378348
63	2	146019824	17289934	202954896	16893262	69179544	14525774	43597876	14110957	-0.120371	0.35553	0.558313	0.973258	0.573654
63	3	143802336	14627056	172644080	13863011	60450380	11223734	38350976	10869018	-0.0668388	0.316446	0.604988	0.93918	0.644167	0.532056	S	4
64	1	81602076	18343219	121521072	18540218	36257400	15279761	32864854	15752128	0.00258289	0.334649	0.665518	0.955052	0.69684
64	2	64514284	14627056	94516664	13863011	30967532	11223734	22917692	10869018	-0.0856331	0.38106	0.588601	0.995518	0.591251
64	3	58282508	15316251	58077492	14444648	21450084	11624863	18951922	11244456	0.186226	0.307248	0.82564	0.931161	0.886678
64	4	71820408	14494240	97505968	1.46094e+07	50871744	11737738	25497590	11720227	-0.343825	0.33458	0.36348	0.954992	0.380611	0.638845	S	8
65	1	128488504	18343219	116052552	18540218	99744900	15279761	40643974	15752128	-0.394042	0.132627	0.319695	0.778906	0.410441
65	2	100549208	17289934	157291520	16893262	91508488	14525774	54884612	14110957	-0.470036	0.0688084	0.253434	0.723261	0.350405
65	3	77693784	14627056	127665472	13863011	65402220	11223734	31247838	10869018	-0.440903	0.301054	0.278836	0.92576	0.301197	0.354014	S	2
66	1	137444996	18343219	136598416	18540218	105662140	15279761	41766566	15752128	-0.389611	0.204052	0.323558	0.841182	0.384647
66	2	119140288	17289934	154183824	16893262	62408124	14525774	36748004	14110957	-0.170253	0.338104	0.51482	0.958064	0.537354
66	3	94129592	14627056	119677824	13863011	52099464	11223734	27735416	10869018	-0.213351	0.353009	0.477242	0.971061	0.491464	0.471155	S	8
67	1	94626244	18343219	119012072	18540218	64696626	15279761	31782417	15752128	-0.32052	0.352585	0.3838	0.970691	0.395388
67	2	114531048	17289934	123562704	16893262	62954612	14525774	29635606	14110957	-0.198103	0.392157	0.490537	1.00519	0.488003
67	3	97492280	14627056	103735448	13863011	36431712	11223734	24417418	10869018	0.0456895	0.377169	0.703104	0.992126	0.708684	0.530692	S	16
68	1	112332636	18343219	128004528	18540218	56503744	15279761	34189360	15752128	-0.13637	0.328644	0.544363	0.949816	0.573125
68	2	104222504	17289934	114854376	16893262	38811764	14525774	29453004	14110957	0.0880816	0.360691	0.740066	0.977759	0.7569
68	3	89151392	14627056	99373144	13863011	35926364	11223734	23332692	10869018	0.00280186	0.391527	0.665709	1.00464	0.662632	0.664219	S	4
69	1	86684784	15414518	111528948	17354549	43240858	14178813	30252709	14774593	-0.100443	0.339524	0.575688	0.959303	0.600111
69	2	130477672	17289934	169167072	16893262	86228400	14525774	37774792	14110957	-0.310452	0.364061	0.392578	0.980697	0.400305
69	3	123457656	14627056	137082288	13863011	58954620	11223734	30226690	10869018	-0.136345	0.359344	0.544385	0.976584	0.557438
69	4	135563972	18343219	146565472	18540218	87139632	15279761	37423780	15752128	-0.295549	0.32641	0.405572	0.947868	0.427878	0.496433	S	8
70	1	84419636	18343219	72353136	18540218	49186194	15279761	28498297	15752128	-0.212418	0.169193	0.478055	0.810788	0.589618
70	2	88009272	17289934	102898648	16893262	38159904	14525774	26865044	14110957	-0.00129254	0.384196	0.662139	0.998253	0.663298
70	3	99274304	14627056	108281000	13863011	37717692	11223734	23895166	10869018	0.0314714	0.41454	0.690707	1.02471	0.674051	0.642323	S	256
71	1	73530308	15414518	89542720	17354549	88403668	14178813	32149286	14774593	-0.586056	0.161401	0.152275	0.803994	0.189398
71	2	108061008	17289934	184432112	16893262	73121504	14525774	52438780	14110957	-0.31894	0.186022	0.385177	0.825462	0.46662
71	3	88287136	14627056	160702896	13863011	107974816	11223734	41521460	10869018	-0.595178	0.229829	0.144321	0.863658	0.167105	0.274375	S	2
72	1	108212172	18343219	128926836	18540218	95523376	15279761	36944858	15752128	-0.456328	0.269068	0.265387	0.897871	0.295573
72	2	79126096	17289934	175720304	16893262	112175200	14525774	40853440	14110957	-0.651416	0.328794	0.0952868	0.949946	0.100308
72	3	73725376	14627056	122188280	13863011	97638048	11223734	34162796	10869018	-0.628711	0.215727	0.115083	0.851362	0.135176	0.177019	S	4
73	1	88928076	18343219	87037004	18540218	64832182	15279761	25372000	15752128	-0.356101	0.407135	0.352776	1.01825	0.346452
73	2	76498048	17289934	99070792	16893262	68552000	14525774	25610734	14110957	-0.464874	0.408635	0.257935	1.01956	0.252986
73	3	75201040	14627056	68342864	13863011	57834836	11223734	19607316	10869018	-0.395491	0.35027	0.318431	0.968672	0.32873	0.309389	S	8
74	1	143152088	18343219	151877328	18540218	64024526	15279761	37264126	15752128	-0.079048	0.347703	0.594343	0.966434	0.614986
74	2	141229328	17289934	156216848	16893262	46126860	14525774	34501404	14110957	0.133198	0.389797	0.779404	1.00314	0.776967
74	3	135898896	14627056	156275760	13863011	58726336	11223734	32385052	10869018	-0.0805065	0.376229	0.593071	0.991306	0.598273	0.663409	S	2
75	1	130287060	18781050	133153996	17690475	58294998	12540941	40064742	1.27184e+07	-0.103535	0.169236	0.572993	0.810826	0.706678
75	2	108582168	17289934	148248928	16893262	66679452	14525774	34540504	14110957	-0.263039	0.363712	0.433918	0.980392	0.442597
75	3	103632088	14627056	115711120	13863011	71235552	11223734	30546942	10869018	-0.338352	0.266123	0.368252	0.895303	0.411315	0.520197	S	8
76	1	93512792	18781050	110539952	17690475	58582320	12540941	31124108	1.27184e+07	-0.297818	0.254159	0.403594	0.884871	0.456104
76	2	126740112	17289934	200389920	16893262	85411848	14525774	44404256	14110957	-0.320414	0.337553	0.383892	0.957584	0.400897
76	3	64732064	14627056	130079592	13863011	79773280	11223734	28961428	10869018	-0.608178	0.363294	0.132987	0.980028	0.135697	0.330899	S	2
77	1	122196884	18781050	147388960	17690475	52669342	12540941	37612892	1.27184e+07	-0.0758235	0.269178	0.597155	0.897967	0.665007
77	2	100074488	17289934	170858320	16893262	87919800	14525774	40763280	14110957	-0.453507	0.316379	0.267846	0.939122	0.285209
77	3	64756364	14627056	101235032	13863011	70966600	11223734	24415530	10869018	-0.562873	0.365065	0.172489	0.981572	0.175727	0.375315	S	2
78	1	107980660	18781050	111862004	17690475	61750756	12540941	33311392	1.27184e+07	-0.246717	0.207711	0.448149	0.844373	0.530748
78	2	127431800	17289934	153240256	16893262	64060164	14525774	34691140	14110957	-0.148646	0.376634	0.53366	0.991659	0.538149
78	3	88178232	14627056	95841352	13863011	49255980	11223734	24369124	10869018	-0.216073	0.338655	0.474869	0.958545	0.495406	0.521434	S	<1
79	1	168025944	18343219	173994120	18540218	94888224	15279761	53744680	15752128	-0.229449	0.15394	0.463206	0.797489	0.580831
79	2	133289080	17289934	183065168	16893262	73901312	14525774	49806728	14110957	-0.211228	0.216222	0.479094	0.851793	0.562453
79	3	97626688	14627056	131204184	13863011	64158084	11223734	34969192	10869018	-0.313493	0.237504	0.389927	0.87035	0.448012	0.530432	S	4
81	1	102259352	18781050	93401452	17690475	48358216	12540941	30049952	1.27184e+07	-0.125562	0.185712	0.553787	0.825191	0.671101
81	2	133190456	17289934	180906224	16893262	87339424	14525774	39211012	14110957	-0.306694	0.370698	0.395855	0.986483	0.401279
81	3	97728880	14627056	114638288	13863011	69651800	11223734	29220712	10869018	-0.356762	0.293397	0.3522	0.919084	0.383207	0.485196	S	2
82	1	69167170	18781050	81701460	17690475	46963770	12540941	23677636	1.27184e+07	-0.344164	0.321332	0.363184	0.94344	0.384957
82	2	82332888	17289934	153400016	16893262	89237456	14525774	34251196	14110957	-0.550153	0.386366	0.183579	1.00014	0.183553
82	3	110863488	14627056	91381616	13863011	40019532	11223734	23412530	10869018	0.0539307	0.346404	0.710289	0.965301	0.735822	0.434777	S	8
83	1	77940776	18781050	112382800	17690475	60656180	12540941	29927041	1.27184e+07	-0.418593	0.294335	0.298288	0.919901	0.324261
83	2	78148848	17289934	160035024	16893262	111334664	14525774	34728836	14110957	-0.653507	0.396536	0.0934628	1.00901	0.092628
83	3	85684696	14627056	107528856	13863011	70551352	11223734	26870176	10869018	-0.429349	0.322317	0.28891	0.944299	0.305952	0.240947	S	4
84	1	105892268	18385670	109270812	20243524	54562732	12049708	30269465	12090986	-0.186158	0.240256	0.500952	0.872749	0.573993
84	2	165675408	17289934	225081632	16893262	89049728	14525774	49830776	14110957	-0.202137	0.320373	0.48702	0.942604	0.516675
84	3	101759800	14627056	136916832	13863011	79781384	11223734	31389744	10869018	-0.404843	0.333079	0.310278	0.953683	0.325347
84	4	92424340	18767884	99865896	19293296	43920830	11182662	27388592	11708457	-0.142887	0.262765	0.538681	0.892375	0.603649	0.504916	S	4
85	1	86020644	18781050	70277464	17690475	42909320	12540941	21420854	1.27184e+07	-0.150719	0.336489	0.531852	0.956656	0.555949
85	2	98505304	17289934	76679576	16893262	44805104	14525774	25950362	14110957	-0.0559281	0.254637	0.614502	0.885289	0.694126
85	3	81576288	14627056	64838572	13863011	27390602	11223734	19227244	10869018	0.159798	0.340576	0.802596	0.96022	0.835847	0.695307	S	8
86	1	103121104	18576777	104212396	19768410	33922116	11616185	27281566	1.18997e+07	0.116376	0.293274	0.764736	0.918976	0.832161
86	2	148065968	17289934	191189104	16893262	61156740	14525774	41586084	14110957	-0.0336827	0.357861	0.633898	0.975291	0.649958
86	3	135788960	14627056	145699024	13863011	47257008	11223734	33742804	10869018	0.0569745	0.315352	0.712943	0.938227	0.759884	0.747334	S	4
87	1	118306952	18576777	115258208	19768410	40099134	11616185	30417698	1.18997e+07	0.0771217	0.264399	0.73051	0.8938	0.817308
87	2	120035920	14627056	145665920	13863011	57884956	11223734	31607806	10869018	-0.140896	0.358658	0.540417	0.975986	0.553714
87	3	135471632	14494240	145546592	1.46094e+07	50490884	11737738	34788036	11720227	0.0198871	0.308452	0.680606	0.93221	0.730099	0.700374	S	2
88	1	93917472	18576777	97550436	19768410	33261318	11616185	27381016	1.18997e+07	0.0741773	0.252267	0.727943	0.883222	0.82419
88	2	108582104	14627056	142774384	13863011	59901388	11223734	31269728	10869018	-0.217002	0.356152	0.474059	0.9738	0.486813
88	3	44904244	15316251	51997500	14444648	35997232	11624863	18450352	11244456	-0.423826	0.269309	0.293726	0.898081	0.327059	0.546021	S	4
89	1	101200064	18576777	90266504	19768410	43939106	11616185	28111625	1.18997e+07	-0.0798781	0.183511	0.593619	0.823272	0.721048
89	2	95154840	17289934	160793328	16893262	86009296	14525774	36381768	14110957	-0.467254	0.365843	0.25586	0.98225	0.260483
89	3	94676832	14627056	100812592	13863011	72098696	11223734	25171236	10869018	-0.390502	0.339167	0.322781	0.958991	0.336584	0.439372	S	2
90	1	123185296	18576777	118188300	19768410	38941526	11616185	29637050	1.18997e+07	0.121299	0.298142	0.769029	0.923221	0.832984
90	2	113151672	17289934	164883616	16893262	71741912	14525774	37303640	14110957	-0.283304	0.360403	0.416249	0.977507	0.425827
90	3	102207320	14627056	100420992	13863011	48185448	11223734	24522214	10869018	-0.117425	0.357585	0.560881	0.97505	0.575233	0.611348	S	4
91	1	138920112	18576777	93584396	19768410	96908612	11616185	23570913	1.18997e+07	-0.360251	0.356543	0.349158	0.974142	0.358426
91	2	63945640	17289934	76775128	16893262	107577816	14525774	23671186	14110957	-0.713603	0.352307	0.0410643	0.970448	0.0423148
91	3	51536876	14627056	64920820	13863011	83374136	11223734	17655292	10869018	-0.708639	0.429858	0.0453932	1.03807	0.0437286	0.148156	S	16
92	1	109425772	18576777	120052876	19768410	40594220	11616185	33648252	1.18997e+07	0.0220206	0.211677	0.682466	0.847831	0.804956
92	2	116789544	17289934	140580320	16893262	61173156	14525774	42075348	14110957	-0.168903	0.191704	0.515997	0.830416	0.621372
92	3	101238232	14627056	114286096	13863011	58707044	11223734	32798966	10869018	-0.243772	0.208367	0.450717	0.844944	0.533428	0.653252	S	8
93	1	152243280	18343219	146050104	18540218	86719132	15279761	45085838	15752128	-0.230942	0.183326	0.461905	0.823111	0.561169
93	2	159931472	17289934	209444976	16893262	64785540	14525774	45575628	14110957	-0.0277341	0.342078	0.639084	0.961529	0.664654
93	3	142911040	14494240	184394880	1.46094e+07	49300592	11737738	41273004	11720227	0.0652339	0.313906	0.720145	0.936966	0.768592	0.664805	S	2
94	1	131990976	18576777	142450664	19768410	44389372	11616185	37164646	1.18997e+07	0.0712907	0.236236	0.725426	0.869244	0.834547
94	2	114497144	17289934	170099728	16893262	90014024	14525774	37553312	14110957	-0.399347	0.370769	0.315069	0.986546	0.319366
94	3	110993536	14627056	122899216	13863011	57282576	11223734	29247042	10869018	-0.178262	0.328331	0.507837	0.949543	0.534823	0.562912	S	<1

## Sheet: Gentamicin
Strain No.	Replicates	Strain+ medium -Green signal	medium background-Green signal	Strain+gentamicin (400mg/L)-Red signal	Gentamicin background (400mg/L)-Red signal	Strain+ medium -Red signal	medium background-Red signal	D value	RS value	Mean RS value	Results (cutoff=0.908)	MIC value
1	1	79722992	13967099	15480146	11467566	27609239	13469150	0.0502226	1.0236	1.02885	R	>512
1	2	24489038	6974336	15442432	13786415	16873324	1.33866e+07	0.0788527	0.99139
1	3	123885800	7744870	8491598	7472133	26010652	8131516	0.00760681	1.07155
2	1	130212976	7744870	9528332	7472133	28354384	8131516	0.0144102	1.06389	1.08789	R	>512
2	2	22790550	6974336	13216827	13786415	15117300	1.33866e+07	-0.0324609	1.11663
2	3	51492016	1.37348e+07	11068057	11187258	17828718	1.13948e+07	-0.0026974	1.08314
3	1	128576460	7744870	10087512	7472133	27779911	8131516	0.0186174	1.05916	1.09496	R	>512
3	2	24324082	6974336	13034235	13786415	16054347	1.33866e+07	-0.0375762	1.12239
3	3	71364768	1.37348e+07	9846510	11187258	18757100	1.13948e+07	-0.0206294	1.10332
4	1	74492848	12415866	11982299	10658449	23155674	11905129	0.0180539	1.0598	1.05275	R	>512
4	2	22787404	6974336	14504316	13786415	13813025	1.33866e+07	0.0442072	1.03037
4	3	116036592	7744870	8830326	7472133	26934186	8131516	0.0106865	1.06808
5	1	60991492	12415866	11233818	10658449	20166097	11905129	0.0101232	1.06872	1.06524	R	>512
5	2	34461516	6974336	14300443	13786415	16904310	1.33866e+07	0.0165789	1.06145
5	3	127632008	7744870	9282472	7472133	28137459	8131516	0.0129409	1.06555
6	1	55667898	12415866	13691141	10658449	20574403	11905129	0.0584094	1.01439	1.06203	R	>512
6	2	52346400	1.37348e+07	10170537	11187258	16252151	1.13948e+07	-0.0233896	1.10642
6	3	98067988	7744870	8869600	7472133	23726506	8131516	0.0131938	1.06526
7	1	47524584	12415866	11264341	10658449	17254141	11905129	0.0149759	1.06326	1.07539	R	>512
7	2	19713044	6974336	13663209	13786415	15661085	1.33866e+07	-0.00820653	1.08934
7	3	103095340	7744870	8118053	7472133	23911355	8131516	0.00581228	1.07357
8	1	42626666	1.40403e+07	10539064	9752414	16036504	11228795	0.0235566	1.0536	1.08138	R	>512
8	2	40792736	1.37348e+07	10181810	11187258	15510795	1.13948e+07	-0.0322529	1.1164
8	3	56639784	1.43324e+07	11872972	1.15901e+07	22584808	11615576	0.00531009	1.07413
9	1	120742256	1.40403e+07	11510014	9752414	26979998	11228795	0.0143532	1.06396	1.077	R	>512
9	2	30167060	6974336	14709881	13786415	17308892	1.33866e+07	0.0340574	1.04179
9	3	66919380	1.37348e+07	8753251	11187258	18887218	1.13948e+07	-0.0401142	1.12524
10	1	37373912	1.40403e+07	10744243	9752414	15960386	11228795	0.0353402	1.04035	1.06821	R	>512
10	2	12793925	6974336	13505971	13786415	14216937	1.33866e+07	-0.0421726	1.12756
10	3	37825656	1.37348e+07	12262553	11187258	15190435	1.13948e+07	0.0385598	1.03672
11	1	52912476	7744870	10585352	7472133	16648962	8131516	0.0579904	1.01486	1.01031	R	256
11	2	27835398	6974336	15160658	13786415	16973082	1.33866e+07	0.0562119	1.01686
11	3	68478800	1.37348e+07	15743773	11187258	20013480	1.13948e+07	0.0719117	0.999199
12	1	95213192	1.40403e+07	11675337	9752414	24406755	11228795	0.0203806	1.05718	1.07379	R	>512
12	2	22720362	6974336	13755383	13786415	15961120	1.33866e+07	-0.00169384	1.08201
12	3	73308160	1.37348e+07	11060600	11187258	20799674	1.13948e+07	-0.0018362	1.08217
13	1	116184424	12757523	10782174	7566373	26900754	8589582	0.0264157	1.05039	1.0782	R	>512
13	2	26914122	6974336	14182299	13786415	16676169	1.33866e+07	0.0170424	1.06093
13	3	67052552	1.37348e+07	8883743	11187258	18125268	1.13948e+07	-0.0383611	1.12327
14	1	103021672	12757523	9935134	7566373	25270010	8589582	0.0221494	1.05519	1.0826	R	>512
14	2	22375186	6974336	13798774	13786415	15525027	1.33866e+07	0.000704648	1.07932
14	3	54365236	1.37348e+07	9804473	11187258	17632434	1.13948e+07	-0.0295038	1.1133
16	1	31463691	1.40403e+07	10327423	9752414	14451418	11228795	0.0278509	1.04877	1.13342	R	>512
16	2	11736185	6974336	13862668	13786415	15328026	1.33866e+07	0.0113755	1.06731
16	3	25817864	1.37348e+07	8785498	11187258	12554313	1.13948e+07	-0.181367	1.28417
17	1	57786238	12252106	31768798	9693089	21990899	12588189	0.401838	0.627995	0.552078	S	8
17	2	18993952	6974336	19622650	13786415	16795716	1.33866e+07	0.378271	0.654511
17	3	41688384	1.37348e+07	32431066	11187258	17278168	1.13948e+07	0.627829	0.373729
18	1	80681492	1.40403e+07	10944028	9752414	22282651	11228795	0.0153371	1.06285	1.11304	R	>512
18	2	26125448	6974336	13072027	13786415	16582575	1.33866e+07	-0.0319679	1.11608
18	3	51080276	1.37348e+07	8143698	11187258	16808354	1.13948e+07	-0.0711794	1.16019
19	1	132100396	12757523	40450810	7566373	28959603	8589582	0.235372	0.815289	0.867379	S	2
19	2	47263460	6974336	22042934	13786415	19492460	1.33866e+07	0.177962	0.879881
19	3	115682728	1.38729e+07	28623558	10376729	27994634	1.12315e+07	0.153887	0.906968
20	1	88265016	12757523	10855259	7566373	23082224	8589582	0.0365431	1.03899	1.0683	R	>512
20	2	26750894	6974336	14371658	13786415	16851358	1.33866e+07	0.0251812	1.05178
20	3	55982120	1.37348e+07	9691966	11187258	18603558	1.13948e+07	-0.0302348	1.11413
21	1	134552804	7744870	9397302	7472133	29180003	8131516	0.0130205	1.06546	1.13727	R	>512
21	2	26428316	6974336	10126316	13786415	16827932	1.33866e+07	-0.159863	1.25997
21	3	72093552	1.37348e+07	10807539	11187258	20994930	1.13948e+07	-0.00558748	1.08639
22	1	131066288	7744870	8826520	7472133	28945088	8131516	0.00939666	1.06954	1.0784	R	>512
22	2	23370886	6974336	13972113	13786415	16704482	1.33866e+07	0.0094194	1.06951
22	3	53022476	1.37348e+07	10488229	11187258	21135808	1.13948e+07	-0.0142576	1.09615
23	1	42764382	12863604	27658975	10814918	18455899	12324071	0.467467	0.554155	0.480185	S	1
23	2	15845207	6974336	18828344	13786415	14544612	1.33866e+07	0.502742	0.514467
23	3	44839116	1.37348e+07	34115416	11187258	16717656	1.13948e+07	0.629425	0.371934
24	1	89840220	12863604	10647984	10814918	25395617	12324071	-0.00185383	1.08219	1.08614	R	>512
24	2	26148442	6974336	13639710	13786415	16696356	1.33866e+07	-0.00652491	1.08745
24	3	60373772	1.37348e+07	10758842	11187258	20370504	1.13948e+07	-0.0077033	1.08878
25	1	71401660	12415866	11905712	10658449	22151257	11905129	0.0180157	1.05984	1.06334	R	>512
25	2	95824780	12863604	10393894	10814918	25986027	12324071	-0.00435738	1.08501
25	3	105224564	13967099	14735401	11467566	27414777	13469150	0.0310622	1.04516
26	1	70250400	12415866	11671098	10658449	21887135	11905129	0.0149322	1.06331	1.05568	R	>512
26	2	26339118	6974336	14371801	13786415	17132914	1.33866e+07	0.0253292	1.05161
26	3	111241776	13967099	14270984	11467566	28909554	13469150	0.0248717	1.05212
27	1	73351176	12415866	11949715	10658449	22331122	11905129	0.0180948	1.05975	1.06391	R	>512
27	2	27274112	6974336	13717176	13786415	16575415	1.33866e+07	-0.00294777	1.08342
27	3	113164744	13967099	14713971	11467566	30056422	13469150	0.0280382	1.04856
28	1	123060832	12757523	18532671	7566373	28676232	8589582	0.0841039	0.985482	1.00219	R	>512
28	2	43696608	6974336	16465870	13786415	20341012	1.33866e+07	0.0613475	1.01109
28	3	101913920	1.37348e+07	17607372	11187258	26263204	1.13948e+07	0.0623025	1.01001
29	1	228063800	12252106	67318238	9693089	49456210	12588189	0.228056	0.823519	0.793111	S	<1/2
29	2	53602300	6974336	28728080	13786415	20429900	1.33866e+07	0.278392	0.766885
29	3	138453448	12757523	45954854	7566373	31226036	8589582	0.2588	0.788928
31	1	459756752	7744870	70170060	7472133	61514288	8131516	0.124057	0.94053	0.84186	S	4
31	2	105597704	6974336	44663404	13786415	27342896	1.33866e+07	0.274268	0.771526
31	3	218006656	1.37348e+07	67653688	11187258	45437996	1.13948e+07	0.23694	0.813524
32	1	91106548	12863604	11088947	10814918	25648024	12324071	0.00299266	1.07674	1.079	R	>512
32	2	24815934	6974336	13912615	13786415	16116733	1.33866e+07	0.00613464	1.07321
32	3	84047016	1.37348e+07	10683193	11187258	22689578	1.13948e+07	-0.00617674	1.08706
33	1	77654268	12863604	10533545	10814918	23216049	12324071	-0.0037178	1.08429	1.07278	R	>512
33	2	25456424	6974336	14307689	13786415	16681267	1.33866e+07	0.0239372	1.05318
33	3	96387888	1.37348e+07	11121280	11187258	24990172	1.13948e+07	-0.000685497	1.08088
34	1	254791568	1.27316e+07	7.5991e+07	10715575	52869722	1.20001e+07	0.230712	0.820531	0.78546	S	<1/2
34	2	63379324	6974336	35290360	13786415	20115862	1.33866e+07	0.340607	0.696887
34	3	167941856	1.37348e+07	51454372	11187258	45062544	1.13948e+07	0.21433	0.838963
35	1	103598268	12415866	30418539	10658449	27173973	11905129	0.185626	0.871258	0.78647	S	1
35	2	49202028	6974336	34963912	13786415	21233888	1.33866e+07	0.422916	0.60428
35	3	140554088	13967099	37259998	11467566	34760948	13469150	0.174416	0.88387
36	1	86280404	12863604	9447700	10814918	26146391	12324071	-0.0156721	1.09774	1.07096	R	>512
36	2	76197576	6974336	15255637	13786415	20927090	1.33866e+07	0.0191395	1.05857
36	3	105927560	1.37348e+07	13496389	11187258	29550092	1.13948e+07	0.0209259	1.05656
38	1	35090254	12863604	12518193	10814918	18024948	12324071	0.0609891	1.01149	1.07419	R	>512
38	1	11413951	6974336	13874449	13786415	14636954	1.33866e+07	0.0154718	1.0627
38	2	31894522	1.43324e+07	10313753	1.15901e+07	15087779	11615576	-0.0606776	1.14838
39	1	6.21866e+07	1.27316e+07	2.30153e+07	10715575	2.09931e+07	1.20001e+07	0.210438	0.843341	0.807356	S	256
39	2	25109894	6974336	20050666	13786415	17152628	1.33866e+07	0.286018	0.758305
39	3	55493248	1.40403e+07	21160113	9752414	19200803	11228795	0.230809	0.820422
40	1	126413884	12757523	17406825	7566373	28591078	8589582	0.0736242	0.997273	1.00556	R	512
40	2	79210968	1.43324e+07	20010884	1.15901e+07	23922034	11615576	0.109099	0.957359
40	3	106639960	1.43324e+07	13311455	1.15901e+07	26636492	11615576	0.0160385	1.06206
41	1	183004248	12252106	64228668	9693089	42254476	12588189	0.272109	0.773955	0.678144	S	1
41	2	45026852	6974336	33901600	13786415	18643558	1.33866e+07	0.464453	0.557547
41	3	137686016	12757523	56784820	7566373	30478106	8589582	0.335237	0.702929
42	1	188709640	12863604	18302674	10814918	41741732	12324071	0.0364787	1.03907	0.864911	S	1
42	2	69074152	6974336	31601182	13786415	19260828	1.33866e+07	0.262082	0.785236
42	3	154291904	1.37348e+07	56581196	11187258	35761876	1.13948e+07	0.275241	0.770431
43	1	9.34075e+07	1.27316e+07	22230672	10715575	2.48634e+07	1.20001e+07	0.123104	0.941602	0.746395	S	1
43	2	65598944	6974336	40696336	13786415	21839756	1.33866e+07	0.401175	0.628741
43	3	103816280	1.37348e+07	49394084	11187258	25836890	1.13948e+07	0.365533	0.668842
44	1	81031292	12252106	50061396	9693089	24527836	12588189	0.50011	0.517428	0.256132	S	2
44	2	55992860	1.37348e+07	61849456	11187258	17555402	1.13948e+07	1.04634	-0.0971389
44	3	68194584	1.43324e+07	52350316	1.15901e+07	20403230	11615576	0.650604	0.348106
45	1	185559648	12252106	61649702	9693089	41533454	12588189	0.256889	0.791078	0.725896	S	2
45	2	70143232	6974336	36536020	13786415	23750648	1.33866e+07	0.30938	0.732021
45	3	109487680	1.37348e+07	53061428	11187258	26361124	1.13948e+07	0.378202	0.654589
46	1	145062776	12252106	40750720	9693089	35089726	12588189	0.199969	0.85512	0.771109	S	1
46	2	52263144	6974336	28981870	13786415	19603370	1.33866e+07	0.295026	0.748171
46	3	122824104	1.37348e+07	52863904	11187258	29012986	1.13948e+07	0.32892	0.710036
47	1	284700528	12863604	65820849	10814918	57917914	12324071	0.173285	0.885143	0.841187	S	2
47	2	204902832	1.37348e+07	56718940	11187258	41919984	1.13948e+07	0.205382	0.849031
47	3	152407520	1.43324e+07	53306388	1.15901e+07	34985664	11615576	0.258393	0.789387
48	1	152989744	12252106	10900453	9693089	35998476	12588189	0.00735534	1.07183	1.06042	R	>512
48	2	41224428	9534829	13693971	12670002	17386992	16215289	0.0311603	1.04505
48	3	79311840	1.37348e+07	12286086	11187258	24394610	1.13948e+07	0.0139841	1.06437
50	1	166232472	12252106	33877238	9693089	37805006	12588189	0.134958	0.928265	0.757242	S	2
50	2	68049080	9534829	40871028	12670002	22408636	16215289	0.435822	0.589759
50	3	145183312	1.37348e+07	55293360	11187258	31979274	1.13948e+07	0.290109	0.753703
51	1	88095812	1.40403e+07	26393303	9752414	23572800	11228795	0.192604	0.863407	0.941461	R	64
51	2	95269152	1.43324e+07	19123852	1.15901e+07	24346684	11615576	0.0804308	0.989614
51	3	71494400	1.38729e+07	17484730	10376729	20321010	1.12315e+07	0.106549	0.960228
51	4	66690824	1.38729e+07	17293682	10376729	19445204	1.12315e+07	0.113334	0.952595
52	1	165326504	12252106	60248390	9693089	38974728	12588189	0.281706	0.763157	0.666402	S	1
52	2	45423420	9534829	27341464	12670002	19307644	16215289	0.376375	0.656644
52	3	115713232	1.37348e+07	64005460	11187258	28102626	1.13948e+07	0.445024	0.579406
53	1	43150076	1.38729e+07	22442624	10376729	15936444	1.12315e+07	0.355066	0.680619	0.763227	S	32
53	2	64716124	1.43324e+07	20794250	1.15901e+07	20452728	11615576	0.155421	0.905242
53	3	43305764	1.38729e+07	21852876	10376729	16112550	1.12315e+07	0.334446	0.703819
54	1	117620256	12757523	53089170	7566373	27401331	8589582	0.368086	0.66597	0.439832	S	1
54	2	48115184	9534829	44066060	12670002	19512340	16215289	0.749714	0.236596
54	3	115335360	1.37348e+07	80753336	11187258	27816160	1.13948e+07	0.589434	0.416929
55	1	256901720	7744870	65092942	7472133	49119324	8131516	0.198593	0.856668	0.713298	S	2
55	2	43807712	9534829	36265152	12670002	19910798	16215289	0.621442	0.380916
55	3	103535128	1.38729e+07	27670866	10376729	31007950	1.12315e+07	0.158026	0.902311
56	1	213081160	12252106	66023696	9693089	47366700	12588189	0.239087	0.811109	0.671934	S	1
56	2	85401040	9534829	43037196	12670002	24365398	16215289	0.361444	0.673443
56	3	109264760	1.43324e+07	67541960	1.15901e+07	31380160	11615576	0.487824	0.531252
57	1	89592816	1.40403e+07	11465621	9752414	21849628	11228795	0.0198809	1.05774	1.05857	R	>512
57	2	27121920	9534829	14002044	12670002	18026814	16215289	0.0686669	1.00285
57	3	59508352	1.43324e+07	9892589	1.15901e+07	20979212	11615576	-0.0311238	1.11513
58	1	168617456	7744870	71133948	7472133	35913820	8131516	0.337451	0.700437	0.506384	S	2
58	2	43886348	9534829	31392260	12670002	19888556	16215289	0.49237	0.526137
58	3	69029784	1.43324e+07	55982436	1.15901e+07	20339752	11615576	0.699957	0.292578
59	1	35601300	12415866	29836166	10658449	13168193	11905129	0.784413	0.197555	0.425003	S	4
59	2	28000762	9534829	21911030	12670002	15781152	16215289	0.512485	0.503505
59	3	53138048	12863604	26694628	10814918	16138868	12324071	0.360172	0.674874
59	4	41469986	13967099	31464800	11467566	15725795	13469150	0.671961	0.324077
60	1	313367248	7744870	48442618	7472133	54593270	8131516	0.116366	0.949184	0.841012	S	2
60	2	54140456	9534829	25378766	12670002	22250188	16215289	0.25096	0.797749
60	3	119371920	1.43324e+07	45312404	1.15901e+07	31381770	11615576	0.270199	0.776104
61	1	113052832	12757523	32523854	7566373	25427727	8589582	0.213069	0.840382	0.930093	R	64
61	2	93020796	1.46359e+07	22629369	1.30106e+07	25999565	1.38364e+07	0.106228	0.960589
61	3	92856912	1.38729e+07	22541034	10376729	34047620	1.12315e+07	0.119492	0.945666
61	4	122403944	1.38729e+07	22515686	10376729	31095642	1.12315e+07	0.0945437	0.973736
62	1	102063760	12757523	25990619	7566373	23189307	8589582	0.177317	0.880607	0.941723	R	64
62	2	63817850	1.46359e+07	19775992	1.30106e+07	21404983	1.38364e+07	0.119213	0.94598
62	3	72358944	1.38729e+07	17429392	10376729	21368698	1.12315e+07	0.102774	0.964476
62	4	76623368	1.38729e+07	17089490	10376729	20907832	1.12315e+07	0.0926833	0.975829
63	1	170211496	1.40403e+07	42907040	9752414	33389474	11228795	0.185915	0.870932	0.754112	S	2
63	2	56662592	9534829	26596620	12670002	22308494	16215289	0.261675	0.785694
63	3	91073352	1.43324e+07	52588980	1.15901e+07	32109974	11615576	0.421646	0.605709
64	1	179651880	12757523	47429248	7566373	38881408	8589582	0.202159	0.852657	0.813689	S	4
64	2	84741144	9534829	34788316	12670002	24557844	16215289	0.264735	0.782251
64	3	117139624	1.43324e+07	41223056	1.15901e+07	30511940	11615576	0.243485	0.80616
65	1	130223472	12415866	39089950	10658449	32457230	11905129	0.20549	0.848909	0.797997	S	2
65	2	74175296	9534829	38645504	12670002	27095668	16215289	0.343951	0.693124
65	3	122018552	1.43324e+07	38760228	1.15901e+07	37917216	11615576	0.202781	0.851957
66	1	186913712	12252106	59424782	9693089	42403822	12588189	0.243214	0.806465	0.781828	S	2
66	2	70387160	9534829	30903792	12670002	25826758	16215289	0.258768	0.788965
66	3	127188920	1.43324e+07	50802448	1.15901e+07	32429468	11615576	0.293351	0.750055
67	1	74942244	1.40403e+07	57925666	9752414	20079244	11228795	0.690633	0.303068	0.139391	S	2
67	2	27040022	9534829	30481428	12670002	18204490	16215289	0.913669	0.0521274
67	3	61461876	1.43324e+07	62044940	1.15901e+07	20297336	11615576	0.904026	0.0629766
68	1	93696820	1.40403e+07	41780516	9752414	22525843	11228795	0.352137	0.683914	0.746898	S	<1/2
68	2	47685096	9534829	20826506	12670002	20564694	16215289	0.191919	0.864177
68	3	85288104	1.43324e+07	39951728	1.15901e+07	23006948	11615576	0.344416	0.692601
69	1	245282528	7744870	57166490	7472133	45368588	8131516	0.180855	0.876626	0.755304	S	2
69	2	52031228	9534829	29661306	12670002	21881710	16215289	0.352789	0.683181
69	3	114411480	1.43324e+07	50828916	1.15901e+07	29578368	11615576	0.332415	0.706104
70	1	90797188	7744870	28005214	7472133	21162754	8131516	0.2137	0.839671	0.86298	S	2
70	2	47926744	9534829	18458076	12670002	21382322	16215289	0.132879	0.930604
70	3	113538496	1.43324e+07	38059776	1.15901e+07	26321534	11615576	0.23237	0.818666
71	1	340009680	1.40403e+07	70583172	9752414	60857744	11228795	0.161957	0.897888	0.817578	S	4
71	2	100894744	9534829	33500650	12670002	28724280	16215289	0.200547	0.85447
71	3	192382544	1.43324e+07	84643288	1.15901e+07	50016432	11615576	0.337505	0.700377
72	1	175640728	1.40403e+07	52573676	9752414	36344266	11228795	0.229339	0.822076	0.710153	S	4
72	2	126687032	1.43324e+07	59578736	1.15901e+07	35276992	11615576	0.352816	0.68315
72	3	114754384	1.43324e+07	63019676	1.15901e+07	38402016	11615576	0.404294	0.625232
73	1	83351920	1.40403e+07	30223453	9752414	21247825	11228795	0.258047	0.789776	0.634969	S	2
73	2	26013278	9534829	21878218	12670002	18132252	16215289	0.500571	0.516909
73	3	74933752	1.43324e+07	41362932	1.15901e+07	20528216	11615576	0.4283	0.598222
74	1	234656120	1.40403e+07	74962428	9752414	44772172	11228795	0.256572	0.791436	0.728791	S	2
74	2	66198964	9534829	32381280	12670002	26266092	16215289	0.295455	0.747688
74	3	133354616	1.43324e+07	65518128	1.15901e+07	32766684	11615576	0.384724	0.64725
75	1	199087552	1.27316e+07	31082586	10715575	3.9805e+07	1.20001e+07	0.0951015	0.973108	0.948393	R	<1/2
75	2	57148380	9534829	24918618	12670002	23345118	16215289	0.223746	0.828369
75	3	132753844	12757523	12121244	7566373	29362006	8589582	0.0323571	1.0437
76	1	151370760	12757523	43475746	7566373	32357334	8589582	0.221143	0.831298	0.813345	S	2
76	2	90257192	9534829	27355256	12670002	26955256	16215289	0.160561	0.899459
76	3	135622752	1.43324e+07	58402648	1.15901e+07	32356976	11615576	0.329592	0.70928
77	1	176988792	12757523	39591016	7566373	37715648	8589582	0.165624	0.893762	0.81102	S	2
77	2	63528692	9534829	27219110	12670002	24170482	16215289	0.234856	0.815869
77	3	145055584	1.43324e+07	60085564	1.15901e+07	33866976	11615576	0.317017	0.723429
78	1	190804352	1.40403e+07	54736796	9752414	36777838	11228795	0.22235	0.829939	0.786238	S	1
78	2	70783896	9534829	31252122	12670002	24028778	16215289	0.269062	0.777383
78	3	136083056	1.43324e+07	53036164	1.15901e+07	31724302	11615576	0.292163	0.751392
79	1	243116400	12252106	83745496	9693089	51584896	12588189	0.274409	0.771367	0.801182	S	1
79	2	134529776	9534829	39905508	12670002	33603872	16215289	0.191283	0.864893
79	3	182305696	1.43324e+07	65782628	1.15901e+07	38554772	11615576	0.278035	0.767287
81	1	220093576	1.40403e+07	59766580	9752414	40550446	11228795	0.212487	0.841036	0.886309	S	2
81	1	69121456	9534829	24598344	12670002	21540732	16215289	0.183762	0.873356
81	2	131863320	14105130	27830398	1.03564e+07	38482604	11223516	0.120496	0.944537
82	1	44091158	12415866	41943214	10658449	17391077	11905129	0.841865	0.132915	0.41892	S	1
82	2	67799376	14105130	25529706	1.03564e+07	19402372	11223516	0.245232	0.804194
82	3	86808640	1.40403e+07	65944464	9752414	21597953	11228795	0.675893	0.319652
83	1	187055848	7744870	48752236	7472133	36421504	8131516	0.198844	0.856387	0.840163	S	2
83	2	53506092	9534829	26615164	12670002	22848506	16215289	0.275572	0.770059
83	3	162284496	14105130	38556392	1.03564e+07	33566824	11223516	0.165374	0.894044
84	1	110228576	12757523	59606846	7566373	25132775	8589582	0.456438	0.566564	0.452109	S	2
84	2	46178036	9534829	39960696	12670002	21516588	16215289	0.650638	0.348067
84	3	143630768	14105130	94726096	1.03564e+07	30387830	11223516	0.56742	0.441697
85	1	89209096	12757523	41914442	7566373	21286614	8589582	0.38529	0.646613	0.60806	S	1
85	2	28971638	9534829	22641328	12670002	18750366	16215289	0.453822	0.569507
86	1	151700912	12415866	42097250	10658449	34674862	11905129	0.194001	0.861835	0.854938	S	2
86	2	83483384	9534829	31649966	12670002	27277768	16215289	0.223265	0.82891
86	3	255613464	7744870	60680976	7472133	50819906	8131516	0.183127	0.874069
87	1	186538800	12252106	60505928	9693089	40889262	12588189	0.250819	0.797909	0.719408	S	2
87	2	71511544	9534829	32611682	12670002	23963882	16215289	0.286003	0.758322
87	3	119081112	1.43324e+07	63493964	1.15901e+07	29008548	11615576	0.424948	0.601994
88	1	200400024	7744870	58009058	7472133	39576694	8131516	0.22551	0.826384	0.661423	S	2
88	2	118824920	1.43324e+07	74286160	1.15901e+07	53234716	11615576	0.429097	0.597326
88	3	116031104	1.43324e+07	77493872	1.15901e+07	52635768	11615576	0.461773	0.560561
89	1	106038284	12415866	40638802	10658449	26093116	11905129	0.278084	0.767232	0.852531	S	128
89	2	71923112	9534829	24322842	12670002	20769968	16215289	0.174071	0.884258
89	3	103590360	1.43324e+07	36273272	1.15901e+07	27042424	11615576	0.235786	0.814822
89	4	168580448	12863604	32536618	10814918	35916488	12324071	0.121141	0.943811
90	1	178936928	12252106	59843374	9693089	39592180	12588189	0.258922	0.788792	0.752685	S	2
90	2	97990136	9534829	45989300	12670002	26673628	16215289	0.336852	0.701111
90	3	153421184	1.43324e+07	55867900	1.15901e+07	32220332	11615576	0.277267	0.768151
91	1	67625762	12863604	24911374	10814918	19008953	12324071	0.229408	0.821998	0.618719	S	8
91	2	32941222	9534829	23119652	12670002	16730711	16215289	0.436825	0.588631
91	3	72262248	1.43324e+07	48774252	1.15901e+07	19613352	11615576	0.564015	0.445528
92	1	160949656	12415866	49429256	10658449	41518806	11905129	0.217633	0.835246	0.833261	S	2
92	2	107302200	9534829	45070072	12670002	34540888	16215289	0.279087	0.766103
92	3	174881976	12863604	44521930	10814918	59052824	12324071	0.161473	0.898433
93	1	2.87187e+08	1.27316e+07	61217380	10715575	55085820	1.20001e+07	0.15904	0.90117	0.811279	S	1
93	2	86875064	9534829	33474930	12670002	27922014	16215289	0.23364	0.817237
93	3	139046256	1.43324e+07	62010624	1.15901e+07	42460672	11615576	0.324125	0.715431
94	1	141586440	12863604	35938330	10814918	34354708	12324071	0.166652	0.892605	0.736524	S	1
94	2	60989952	9534829	32740244	12670002	25269082	16215289	0.331691	0.706919
94	3	106929456	1.43324e+07	57411196	1.15901e+07	28693986	11615576	0.417788	0.610049
